# Supplementary material for: Yalongjiang River Has Had an Important Role in the Dispersal and Divergence of Rosa soulieana in the Hengduan Mountains of China
Source: PLoS One. 2016 Jun 29;11(6):e0158586. doi: 10.1371/journal.pone.0158586 (PMC4927166; doi:10.1371/journal.pone.0158586)
Supplement: S1 Table — (XLSX) [file pone.0158586.s001.xlsx]

## Sheet: JHY_YW_AlleleReport(初读数据）
Allele Report
Software Package: SoftGenetics GeneMarker 2.2.0
Date/Time: 2014/8/16 23:41:24
Project: E:\植物所\实验\AFLP\结果\EcoRⅠ(AAG)_MseⅠ(CAT).SGF
Panel: EcoRⅠ(AAG)_MseⅠ(CAT)
Size: EcoRⅠ(AAG)_MseⅠ(CAT)_size_standard
Analysis Type: AFLP
Report Style: Bin Table
		Blue1	Blue1	Blue1	Blue1	Blue1	Blue1	Blue1	Blue1	Blue1	Blue1	Blue1	Blue1	Blue1	Blue1	Blue1	Blue1	Blue1	Blue1	Blue1	Blue1	Blue1	Blue1	Blue1	Blue1	Blue1	Blue1	Blue1	Blue1	Blue1	Blue1	Blue1	Blue1	Blue1	Blue1	Blue1	Blue1	Blue1	Blue1	Blue1	Blue1	Blue1	Blue1	Blue1	Blue1	Blue1	Blue1	Blue1	Blue1
		133	135	136	137	140	142	143	145	150	152	157	160	162	167	169	170	173	174	179	186	190	191	194	196	198	201	204	206	207	209	212	214	217	219	220	223	225	228	231	239	243	244	247	249	251	255	256	258
1	BSbm_01_JHY-A-20-G12_加.fsa	1	1	0	1	1	1	1	0	0	1	0	0	0	1	0	0	1	1	1	1	0	0	0	1	0	1	0	1	0	0	0	0	0	0	1	1	0	1	1	0	0	1	0	1	1	0	1	0
2	BSbm_03_F03_JHY-A-22.fsa	1	1	1	1	1	1	1	0	0	1	0	0	0	1	0	0	1	1	1	1	0	0	0	0	0	1	0	1	0	0	0	1	0	0	1	1	0	1	1	0	0	1	0	1	1	0	1	0
3	BSbm_04_G03_JHY-A-23.fsa	1	1	1	1	1	1	1	0	0	1	0	0	0	1	0	0	1	1	1	1	0	0	0	1	0	1	0	1	0	0	0	1	0	0	1	1	0	1	1	0	1	1	0	1	1	0	1	0
4	BSbm_06_A04_JHY-A-25.fsa	1	1	1	1	1	1	1	0	0	1	0	0	0	1	0	0	1	1	1	1	0	0	0	0	0	1	0	1	0	0	0	0	0	0	1	1	0	1	1	0	0	1	0	1	1	0	1	0
5	BSbm_07_B04_JHY-A-26.fsa	1	1	1	1	1	1	1	1	0	1	0	0	0	1	0	0	1	1	1	1	0	0	0	0	0	1	0	1	0	0	0	0	0	0	1	1	0	1	1	0	1	1	0	1	1	0	1	0
6	BSbm_08_C04_JHY-A-27.fsa	1	1	1	1	1	1	1	1	0	1	0	0	0	1	0	0	1	1	1	1	0	0	0	1	0	1	0	1	0	0	0	0	0	0	1	1	0	1	1	0	1	1	0	1	1	0	1	0
7	BSbm_09_D04_JHY-A-28.fsa	1	1	1	1	1	1	1	0	0	1	0	0	0	1	1	0	1	1	1	1	0	0	0	0	0	1	0	1	0	1	0	0	0	0	1	1	0	1	1	0	1	1	0	1	1	0	1	0
8	BSbm_10_E04_JHY-A-29.fsa	1	1	1	1	1	1	1	1	0	1	0	0	0	1	0	0	1	1	1	1	0	0	0	0	0	1	0	1	0	1	0	0	0	0	1	1	0	1	1	0	1	1	0	0	1	0	1	0
9	BSbm_11_F04_JHY-A-30.fsa	1	1	0	1	1	1	1	1	0	1	0	0	0	1	0	0	1	1	1	1	0	0	0	0	0	1	0	1	1	1	0	0	0	0	1	1	0	1	1	0	1	1	0	1	1	0	1	0
10	BSbm_12_G04_JHY-A-31.fsa	1	1	1	1	1	1	1	0	0	1	0	0	0	0	0	0	1	1	1	1	0	0	0	1	0	1	0	1	0	0	0	0	0	0	1	1	0	1	1	0	0	1	0	1	1	0	1	0
11	BSbm_13_H04_JHY-A-32.fsa	1	1	1	1	1	1	1	1	0	1	0	0	0	0	0	0	1	1	1	1	0	0	0	1	0	1	0	1	0	0	0	0	0	0	1	1	0	1	1	0	0	1	0	1	1	0	1	0
12	BSbm_14_A05_JHY-A-33.fsa	1	1	1	1	1	1	1	1	0	1	0	0	0	1	0	0	1	1	1	1	0	0	0	1	0	1	0	1	0	0	0	0	0	0	1	1	0	1	1	0	0	1	0	1	1	0	1	0
13	BSbm_15_B05_JHY-A-34.fsa	1	1	1	1	1	1	1	1	0	1	0	0	0	0	0	0	1	1	1	1	0	0	0	0	0	1	0	1	0	1	0	0	0	0	1	1	0	1	1	0	1	1	0	1	1	0	1	0
14	BSbm_16_C05_JHY-A-35.fsa	1	1	1	1	1	1	1	0	0	1	0	0	0	1	0	0	1	1	1	1	0	0	0	1	0	1	0	1	0	1	0	0	0	0	1	1	0	1	1	0	1	1	0	1	1	0	1	0
15	BSbm_17_D05_JHY-A-36.fsa	1	1	1	1	1	1	1	1	0	1	0	0	0	0	1	0	1	1	1	1	0	0	0	0	0	1	0	1	0	1	0	0	0	0	1	1	0	1	1	0	1	1	0	1	1	0	1	0
16	BSc_01_A01_JHY-A-01.fsa	1	1	1	1	1	1	1	1	0	1	0	0	0	1	0	0	1	1	1	1	0	0	0	1	0	1	0	1	0	1	0	0	0	0	1	1	0	1	1	0	1	1	1	1	1	0	1	0
17	BSc_02_B01_JHY-A-02.fsa	1	1	0	1	1	1	1	1	0	1	0	0	0	1	0	0	1	1	1	1	0	0	0	0	0	1	0	1	0	0	0	0	0	0	1	1	0	1	1	0	0	1	0	1	1	0	1	0
18	BSc_03_C01_JHY-A-03.fsa	1	1	1	1	1	1	1	0	0	1	0	0	0	0	1	0	1	1	1	1	0	0	0	0	0	1	0	1	0	0	0	0	0	0	1	1	0	1	0	0	1	0	0	1	1	0	1	0
19	BSc_04_D01_JHY-A-04.fsa	1	1	1	1	1	1	1	1	0	1	0	0	0	0	0	1	1	1	1	1	0	0	0	0	0	1	0	1	0	1	0	0	0	0	1	1	0	1	1	0	1	1	0	1	1	0	1	0
20	BSc_05_E01_JHY-A-05.fsa	1	1	1	1	1	1	1	1	0	1	0	0	0	1	0	0	1	1	1	1	0	0	0	0	0	1	0	1	0	1	0	0	0	0	1	1	0	1	1	0	0	1	0	1	1	0	1	0
21	BSc_06_F01_JHY-A-06.fsa	1	1	1	1	1	1	1	0	0	1	0	0	0	1	0	0	1	1	1	1	0	0	0	0	0	1	0	1	1	1	0	1	0	0	1	1	0	1	1	0	1	1	0	1	1	0	1	0
22	BSc_07_G01_JHY-A-07.fsa	1	1	1	1	1	1	1	0	0	1	0	0	0	0	0	0	1	1	1	1	0	0	0	1	0	1	0	1	0	1	0	0	0	0	1	1	0	1	1	0	1	1	0	0	1	0	1	0
23	BSc_08_H01_JHY-A-08.fsa	1	1	1	1	1	1	1	0	0	1	0	0	0	0	0	0	1	1	1	1	0	0	0	0	0	1	0	1	0	0	0	0	0	0	1	1	0	1	1	0	1	1	0	0	1	0	1	0
24	BSc_09_A02_JHY-A-09.fsa	1	1	1	1	1	1	1	0	0	1	0	0	0	1	1	0	1	1	1	1	0	0	0	0	0	1	0	1	0	1	0	0	0	0	1	1	0	1	1	0	0	1	0	1	1	1	1	0
25	BSc_10_B02_JHY-A-10.fsa	1	1	1	1	1	1	1	1	0	1	0	0	0	1	0	0	1	1	1	1	0	0	0	0	0	1	0	1	0	1	0	0	0	0	1	1	0	1	1	0	1	1	0	1	1	0	1	0
26	BSc_11_C02_JHY-A-11.fsa	1	1	1	1	1	1	1	1	0	1	0	0	0	1	0	0	1	1	1	1	0	0	0	1	0	1	0	1	0	0	0	0	0	0	1	1	0	1	1	0	1	1	0	1	1	0	1	0
27	BSc_12_D02_JHY-A-12.fsa	1	1	1	1	1	1	1	1	0	1	0	0	0	0	0	1	1	1	1	1	0	0	0	0	0	1	0	1	0	1	0	0	0	0	1	1	0	1	1	0	1	1	0	1	1	0	1	0
28	BSc_13_E02_JHY-A-13.fsa	1	1	1	1	1	1	1	0	0	1	0	0	0	0	0	0	1	1	1	1	0	0	0	0	0	1	0	1	0	1	0	0	0	0	1	1	0	1	0	0	1	1	0	1	1	0	1	0
29	BSc_15_G02_JHY-A-15.fsa	1	1	1	1	1	1	1	1	0	1	0	0	0	0	0	0	1	1	1	1	0	0	0	0	0	1	0	1	0	1	0	0	0	0	1	1	0	1	1	0	1	1	0	1	1	0	1	0
30	BSc_16_H02_JHY-A-16.fsa	1	1	1	1	1	1	1	0	0	1	0	0	0	0	0	0	1	1	1	1	0	0	0	1	0	1	0	1	0	1	0	0	0	0	1	1	0	1	1	0	1	1	0	1	1	0	1	0
31	BSc_17_JHY-A-17-C01_加.fsa	1	1	0	1	1	1	1	1	0	1	0	0	0	1	0	0	1	1	1	1	0	0	0	1	0	1	0	1	0	0	0	0	0	0	1	1	0	1	0	0	1	1	0	0	1	0	1	0
32	BSc_18_B03_JHY-A-18.fsa	1	1	1	1	1	1	1	1	0	1	0	0	0	1	0	0	1	1	1	1	0	0	0	0	0	1	0	1	0	1	0	0	0	0	1	1	0	1	1	0	1	1	0	1	1	0	1	0
33	BSc_19_JHY-A-19-A04_加.fsa	1	1	1	1	1	1	1	0	0	1	0	0	0	0	0	0	1	1	1	1	0	0	0	0	0	1	0	1	0	1	0	0	0	0	1	1	0	1	1	0	1	1	0	1	1	0	1	0
34	BY_02_JHY-F-21.fsa	1	1	0	1	1	1	1	0	1	1	1	0	0	1	0	0	1	1	1	1	0	0	0	0	0	1	0	1	0	1	0	0	0	1	1	1	0	0	1	0	1	1	1	0	1	0	1	0
35	BY_04_JHY-F-22.fsa	1	1	0	1	1	1	1	0	1	1	1	0	0	1	0	0	1	1	1	1	0	0	0	0	0	1	0	1	0	0	0	0	0	1	1	1	0	0	1	0	1	1	1	0	1	0	1	0
36	BY_05_JHY-F-23.fsa	1	1	0	1	1	1	1	1	1	1	1	0	0	1	0	0	1	1	1	1	0	0	0	0	0	1	0	1	0	1	0	0	0	1	1	1	0	0	1	0	1	1	0	1	1	0	1	0
37	BY_07_A04_JHY-F-25重F.fsa	1	1	0	1	1	1	1	0	1	1	1	0	0	1	0	0	1	1	1	1	0	0	0	1	0	1	0	1	0	1	0	0	0	1	1	1	0	0	1	0	1	1	1	0	1	0	1	0
38	BY_08_JHY-F-26.fsa	1	1	0	1	1	1	1	1	1	1	1	0	0	1	0	0	1	1	1	1	0	0	0	1	0	0	0	1	0	0	0	1	0	1	1	1	0	0	1	0	1	1	0	1	1	0	1	0
39	BY_09_C04_JHY-F-27重F.fsa	1	1	0	1	1	1	1	0	1	1	1	0	0	1	0	0	1	1	1	1	0	0	0	0	0	1	0	1	0	0	0	0	0	1	1	1	0	0	1	0	1	1	1	0	1	0	1	0
40	BY_10_JHY-F-28.fsa	1	1	0	1	1	1	1	1	1	1	1	0	0	1	0	0	1	1	1	1	0	0	0	0	0	1	0	1	0	1	1	0	0	1	1	1	0	0	1	0	1	1	0	1	1	0	1	0
41	BY_11_JHY-F-29.fsa	1	1	0	1	1	1	1	0	1	1	1	0	0	1	0	0	1	1	1	1	0	0	0	0	0	1	0	1	0	1	0	0	0	1	1	1	0	0	1	0	1	1	1	0	1	0	1	0
42	BY_12_JHY-F-30.fsa	1	1	0	1	1	1	1	0	1	1	1	0	0	1	0	0	1	1	1	1	0	0	0	0	0	1	0	1	0	1	1	0	0	1	1	1	0	0	1	0	1	1	1	0	1	0	1	0
43	BY_14_H04_JHY-F-32重F.fsa	1	1	0	1	1	1	1	0	1	1	1	0	0	1	0	0	1	1	1	1	0	0	0	0	0	1	0	1	0	0	1	0	0	1	1	1	0	0	1	0	1	1	0	0	1	0	1	0
44	BY_16_JHY-F-33.fsa	1	1	0	1	1	1	1	0	1	1	1	0	0	1	0	0	1	1	1	1	0	0	0	0	0	1	0	1	0	1	1	0	0	1	1	1	0	0	1	0	1	1	0	0	1	0	1	0
45	BY_17_JHY-F-34.fsa	1	0	1	1	0	1	1	0	1	1	1	0	0	1	0	0	1	1	1	1	0	0	0	0	0	1	0	1	0	0	1	0	0	1	1	1	0	0	1	0	1	1	0	1	1	0	1	0
46	BY_18_JHY-F-35.fsa	1	1	0	1	1	1	1	0	1	1	0	0	0	1	0	0	1	1	1	1	0	0	0	1	0	1	0	1	0	1	1	0	0	1	1	1	0	0	1	0	1	1	0	0	1	0	1	0
47	BY_19_JHY-F-36.fsa	1	1	0	1	1	1	1	0	1	1	1	0	0	1	0	0	1	1	1	1	0	0	0	0	0	1	0	1	0	0	1	0	0	1	1	1	0	0	1	0	1	1	1	1	1	0	1	0
48	BY_20_JHY-F-37.fsa	1	1	0	1	1	1	1	1	1	1	1	0	0	1	0	1	1	1	1	1	0	0	0	0	0	1	0	1	0	0	0	0	0	1	1	1	0	0	1	0	1	1	0	1	1	0	1	0
49	CD_04_C-71.fsa	1	1	0	1	1	1	1	1	1	1	0	0	0	1	0	0	1	1	1	1	0	0	0	1	0	1	0	1	0	0	0	0	0	1	0	1	0	1	1	0	1	1	0	1	1	0	0	0
50	CD_07_C-74.fsa	1	1	0	1	1	1	1	1	1	1	0	0	0	1	0	0	1	1	1	1	0	0	0	1	0	1	0	1	0	1	0	0	0	1	0	1	0	1	1	0	1	1	0	1	1	0	1	0
51	CD_08_C-75.fsa	1	1	0	1	1	1	1	1	1	1	0	0	0	1	0	0	1	1	1	1	0	0	0	1	0	1	0	1	0	0	0	0	0	1	1	1	0	1	1	0	1	1	0	1	1	0	0	0
52	CD_09_C-76.fsa	1	1	0	1	1	1	1	1	1	1	0	0	0	1	0	0	1	1	1	1	0	0	0	0	0	1	0	1	0	0	0	0	0	1	1	1	0	1	1	0	1	1	0	1	1	0	0	0
53	CD_10_B06_JHY-C-77加.fsa	1	1	0	1	1	1	1	1	1	1	0	0	0	1	0	0	1	1	1	1	0	0	0	1	0	1	0	1	0	0	0	0	0	1	1	1	0	1	1	0	1	1	0	1	1	0	1	0
54	CD_11_C-78.fsa	1	1	0	1	1	1	1	1	1	1	0	0	0	1	0	0	1	1	1	1	0	0	0	1	0	1	0	1	0	0	0	0	0	1	1	1	0	1	1	0	1	1	0	1	1	0	1	0
55	CD_14_E06_JHY-C-81加.fsa	1	1	0	1	1	1	1	1	1	1	0	0	0	1	1	0	1	1	1	1	0	0	0	1	0	1	0	1	0	0	0	0	0	1	1	1	0	1	1	0	1	1	0	1	1	0	0	0
56	CD_16_C-83.fsa	1	1	0	1	0	1	1	1	1	1	0	0	0	1	0	0	1	1	1	1	0	0	0	1	0	1	0	1	0	0	0	0	0	1	1	1	0	1	1	0	1	1	0	1	1	0	0	0
57	CD_17_F06_JHY-C-84加.fsa	1	1	0	1	1	1	1	1	1	1	0	0	0	1	0	0	1	1	1	1	0	0	0	1	0	1	0	1	0	0	0	0	0	1	1	1	0	1	1	0	1	1	0	1	1	0	1	0
58	CD_18_G06_JHY-C-85加.fsa	1	1	0	1	0	1	1	1	1	1	0	0	0	1	0	0	1	1	1	1	0	0	0	1	0	1	0	1	0	0	0	0	0	1	1	1	0	1	1	0	1	1	0	1	1	0	0	0
59	CD_19_H06_JHY-C-86加.fsa	1	1	0	1	1	1	0	1	1	1	0	0	0	1	0	0	1	1	1	1	0	0	0	1	0	1	0	1	0	1	0	0	0	1	1	1	0	1	1	0	1	1	0	1	1	0	1	0
60	CD_20_G07_JHY-C-87加.fsa	1	1	0	1	1	1	1	1	1	1	0	0	0	1	1	0	0	1	1	1	0	0	0	0	0	1	0	1	0	1	0	0	0	1	1	1	0	1	1	0	1	1	0	1	1	0	1	0
61	CYc_01_JHY-G-20-D03_.fsa	1	0	1	1	1	1	1	0	0	1	0	0	0	1	0	0	1	1	1	1	0	0	0	1	0	1	0	0	1	1	1	0	0	1	1	1	0	1	1	0	0	1	0	1	1	0	1	0
62	CYc_03_JHY-G-22-F03_.fsa	1	0	1	1	1	1	1	0	0	1	0	0	0	1	0	0	1	1	1	1	0	0	0	1	1	1	0	1	1	1	1	0	0	1	1	1	0	1	1	0	0	0	0	1	1	0	1	0
63	CYc_04_JHY-G-23-G03_.fsa	1	0	1	1	1	1	1	0	0	1	0	0	0	1	0	0	1	1	1	1	0	0	0	0	0	1	0	1	0	1	1	0	0	0	1	1	0	1	1	0	1	1	0	1	0	0	1	0
64	CYc_05_JHY-G-24-H03_.fsa	1	1	1	1	1	1	1	0	0	1	0	0	0	1	0	0	1	1	0	1	0	0	0	1	0	1	0	1	0	1	1	0	0	0	1	1	0	1	1	0	0	0	0	1	0	0	1	0
65	CYc_08_A03_JHY-G-27加.fsa	1	1	1	1	1	1	1	0	0	1	0	0	0	1	0	0	1	1	1	1	0	0	0	0	0	1	0	1	0	1	1	0	0	1	1	1	0	1	1	0	0	0	0	1	1	0	1	0
66	CYc_10_JHY-G-28-D04_.fsa	1	1	1	1	1	1	1	0	0	1	0	0	0	1	0	0	1	1	1	1	0	0	0	0	0	1	0	0	1	1	1	0	0	0	1	1	0	1	1	0	0	1	0	1	0	0	0	0
67	CYc_11_JHY-G-29-E04_.fsa	1	1	1	1	1	1	1	0	0	1	0	0	0	1	0	0	1	1	1	1	0	0	0	0	0	1	0	0	1	1	1	0	0	1	1	1	0	1	1	0	0	1	0	0	1	0	1	0
68	CYc_12_JHY-G-30-F04_.fsa	1	1	1	1	1	1	1	0	0	1	0	0	0	1	0	0	1	1	1	1	0	0	0	0	0	1	0	1	1	1	1	0	0	0	1	1	0	1	1	0	1	1	0	1	0	0	1	0
69	CYc_13_JHY-G-31-G04_.fsa	1	1	1	1	1	1	1	0	0	1	0	0	0	1	0	0	1	1	1	1	0	0	0	0	0	1	0	1	1	1	1	0	0	0	1	1	0	1	1	0	0	0	0	1	1	0	1	0
70	CYc_14_JHY-G-32-H04_.fsa	1	0	1	1	1	1	1	0	0	1	0	0	0	1	0	0	1	1	1	1	0	0	0	1	0	1	0	1	1	1	1	0	0	0	1	1	0	1	1	0	1	0	0	1	1	0	1	0
71	CYc_15_JHY-G-33-A05_.fsa	1	0	1	1	1	1	1	0	0	1	0	0	0	1	0	0	1	1	1	1	0	0	0	1	1	1	0	0	1	1	1	0	0	1	1	1	0	1	1	0	1	1	0	1	1	0	0	0
72	CYc_16_C03_JHY-G-34加.fsa	1	0	1	1	1	1	1	0	0	1	0	0	0	1	0	0	1	1	1	1	0	0	0	0	0	1	0	1	1	1	1	0	0	0	1	1	0	1	1	0	0	1	0	1	1	0	1	0
73	CYc_17_JHY-G-35-C05_.fsa	1	0	1	1	1	1	1	0	0	1	0	0	0	1	0	0	1	1	1	1	0	0	0	0	0	1	0	1	0	1	0	0	0	0	1	1	0	1	1	0	0	0	0	0	1	0	0	0
74	CYc_18_JHY-G-36-D05_.fsa	1	0	1	1	1	1	1	0	0	1	0	0	0	1	0	0	1	1	1	1	0	0	0	0	0	1	0	1	0	1	0	0	0	1	1	0	0	1	1	1	0	0	0	0	1	0	0	0
75	CYc_20_E03_JHY-G-38加.fsa	1	0	1	1	1	1	1	0	0	1	0	0	0	1	0	0	1	1	1	1	0	0	0	0	0	1	0	1	0	1	0	0	0	0	1	1	0	1	1	0	0	0	0	0	1	0	1	0
76	CYgy_01_C-34.fsa	1	1	0	1	1	1	1	0	0	1	0	0	0	1	0	0	1	1	1	1	0	0	0	1	0	1	0	0	1	0	0	0	0	1	1	1	0	1	1	0	0	0	0	1	1	0	0	0
77	CYgy_02_C-35.fsa	1	1	0	1	1	1	1	0	0	1	0	0	0	1	0	0	1	1	1	1	0	0	0	1	0	1	0	1	1	1	0	0	0	0	1	1	0	1	1	0	0	0	0	0	1	0	1	0
78	CYgy_03_C-36.fsa	1	1	0	1	1	1	1	0	0	1	0	0	0	1	0	0	1	1	1	1	0	0	0	0	0	1	0	1	0	1	0	0	0	1	1	1	0	1	1	0	0	0	0	0	1	0	1	0
79	CYgy_04_C-37.fsa	1	1	0	1	1	1	1	0	0	1	0	0	0	1	0	0	1	1	1	1	0	0	0	1	0	1	0	1	1	1	1	0	0	1	1	1	0	1	1	0	0	0	0	0	1	0	1	0
80	CYgy_05_C-38.fsa	1	1	0	1	1	1	1	0	0	1	0	0	0	1	0	0	1	1	1	1	0	0	0	1	0	1	0	0	1	1	0	0	0	1	1	1	0	1	1	0	0	0	0	0	1	0	0	0
81	CYgy_06_C-39.fsa	1	1	0	1	1	1	1	0	0	1	0	0	0	1	0	0	1	1	1	1	0	0	0	1	0	1	0	1	0	1	0	0	0	1	1	1	0	1	1	0	0	0	0	1	1	0	0	0
82	CYgy_07_H03_JHY-C-40加.fsa	1	1	0	1	1	1	1	0	0	1	0	0	0	1	0	0	1	1	1	1	0	0	0	1	0	1	0	1	0	1	0	0	0	0	1	1	0	1	1	1	0	0	0	1	1	0	1	0
83	CYgy_08_C-41.fsa	1	1	1	1	1	1	1	0	0	1	0	0	0	1	0	0	1	1	1	1	0	0	0	1	0	1	0	1	0	1	0	0	0	1	1	1	0	1	1	1	0	0	0	0	1	0	0	0
84	CYgy_10_C-42.fsa	1	1	1	1	1	1	1	0	0	1	0	0	0	1	0	0	1	1	1	1	0	0	0	0	0	1	0	1	0	1	0	0	0	1	0	1	0	1	1	0	0	1	0	1	0	0	0	0
85	CYgy_11C-43.fsa	1	1	1	1	1	1	1	0	0	1	0	0	0	1	0	0	1	1	1	1	0	0	0	0	0	1	0	1	0	1	0	0	0	1	0	1	0	1	1	0	0	0	0	1	1	0	1	0
86	CYgy_12_C-44.fsa	1	1	0	1	1	1	1	0	0	1	0	0	0	1	0	0	1	1	1	1	0	0	0	0	0	1	0	1	1	1	0	0	0	1	1	1	0	1	1	0	0	0	0	0	1	0	0	0
87	CYgy_13_C05_JHY-C-45加.fsa	1	1	0	1	1	1	1	0	0	1	0	0	0	1	0	0	1	1	1	1	0	0	0	1	0	1	0	1	1	1	0	0	0	1	1	1	0	1	1	0	0	0	0	0	1	0	1	0
88	CYgy_14_C04_JHY-C-46加.fsa	1	1	0	1	1	1	1	0	0	1	0	0	0	1	0	0	1	1	1	1	0	0	0	0	0	1	0	1	1	1	0	0	0	1	0	1	0	1	1	1	0	0	0	1	1	0	0	0
89	CYgy_15_C-47.fsa	1	1	0	1	1	1	1	0	0	1	0	0	0	1	0	0	1	1	1	1	0	0	0	0	0	1	0	1	1	1	1	0	0	1	1	1	0	1	1	0	0	1	0	1	1	0	0	0
90	CYgy_16_C-48.fsa	1	1	1	1	1	1	1	0	0	1	0	0	0	1	0	0	1	1	1	1	0	0	0	1	0	1	0	1	0	1	0	0	0	1	1	1	0	1	1	0	1	0	0	1	1	0	1	0
91	CYgy_17_C-49.fsa	1	1	1	1	1	1	1	0	0	1	0	0	0	1	0	0	1	1	1	1	0	0	0	0	0	1	0	1	1	1	0	0	0	0	1	1	0	1	1	0	0	1	0	1	1	0	0	0
92	CYgy_19_C-51.fsa	1	1	0	1	1	1	1	0	0	1	0	0	0	1	0	0	1	1	1	1	0	0	0	0	0	1	0	1	1	1	0	0	0	1	1	1	0	1	1	1	0	0	0	1	1	0	1	0
93	CYgy_20_C-52.fsa	1	1	0	1	1	1	1	0	0	1	0	0	0	1	0	0	1	1	1	1	0	0	0	1	0	1	0	1	1	1	1	0	0	1	1	1	0	1	1	1	0	0	0	1	1	0	0	0
94	DB_01_A09_JHY-H-01.fsa	1	1	0	1	1	1	1	1	1	1	0	0	1	0	0	0	1	1	1	1	1	0	0	0	0	1	0	1	0	1	0	0	0	0	1	1	1	0	1	0	0	1	0	0	0	0	1	0
95	DB_02_B09_JHY-H-02.fsa	1	1	0	1	1	1	1	1	1	1	0	0	1	0	0	0	1	1	1	1	1	0	0	0	0	1	0	1	0	1	0	1	0	0	0	1	1	0	1	0	1	1	0	0	0	0	1	0
96	DB_03_C09_JHY-H-03.fsa	1	1	0	1	1	1	1	1	0	1	0	0	1	1	0	0	1	1	1	1	0	0	0	0	0	1	0	1	0	1	0	0	0	0	1	1	0	0	1	0	1	1	0	0	0	0	1	0
97	DB_04_D09_JHY-H-04.fsa	1	1	0	1	1	1	1	1	1	1	0	0	1	0	0	0	1	1	1	1	0	0	0	0	0	1	0	1	0	1	0	0	0	1	1	1	1	0	1	0	1	1	0	0	0	0	1	0
98	DB_05_E09_JHY-H-05.fsa	1	1	0	1	1	1	1	1	1	1	0	0	1	0	0	0	1	1	1	1	0	0	0	0	0	1	0	1	0	1	0	1	0	0	1	1	1	0	1	0	1	1	0	0	0	0	1	0
99	DB_07_F09_JHY-H-06.fsa	1	1	0	1	1	1	1	1	1	1	0	0	1	0	0	0	1	1	1	1	0	0	0	0	0	1	0	1	0	1	0	0	0	1	1	1	0	0	1	0	0	1	0	0	0	0	1	0
100	DB_08_G09_JHY-H-07.fsa	1	1	0	1	1	1	1	1	0	1	0	0	1	0	0	0	1	1	1	1	0	0	0	0	0	1	0	1	0	1	0	0	0	0	1	1	0	0	1	0	1	1	0	0	0	0	1	0
101	DB_10_A10_JHY-H-09.fsa	1	1	0	1	1	1	1	1	1	1	0	0	1	0	0	0	1	1	1	1	1	0	0	0	0	1	0	1	0	1	0	1	0	1	1	1	1	0	1	0	1	1	0	0	0	0	1	0
102	DB_11_B10_JHY-H-10.fsa	1	1	0	1	1	1	1	1	1	1	0	0	1	0	0	0	1	1	1	1	0	0	0	0	0	1	0	1	0	1	0	0	0	0	0	1	1	0	1	0	1	1	0	0	1	0	1	0
103	DB_12_C10_JHY-H-11.fsa	1	1	0	1	1	1	1	0	1	1	0	0	1	0	0	0	1	1	1	1	1	0	0	0	0	1	0	1	0	1	0	0	0	1	0	1	1	0	1	0	1	1	0	0	1	0	1	0
104	DB_13_D10_JHY-H-12.fsa	1	1	0	1	1	1	1	1	0	1	0	0	1	0	0	0	1	1	1	1	1	0	0	0	0	1	0	1	0	1	0	0	0	1	1	1	1	0	1	0	1	1	0	0	1	0	1	0
105	DB_15_F10_JHY-H-14.fsa	1	1	0	1	1	1	1	1	0	1	0	0	1	1	0	0	1	1	1	1	1	0	0	0	0	1	0	1	0	1	0	0	0	1	0	1	1	0	1	0	1	1	0	0	0	0	1	0
106	DB_16_G10_JHY-H-15.fsa	1	1	0	1	1	1	1	1	0	1	0	0	1	1	0	0	1	1	1	1	0	0	0	0	0	1	0	1	0	1	0	1	0	0	1	1	1	0	1	0	1	1	0	0	0	0	1	0
107	DB_17_H10_JHY-H-16.fsa	1	1	0	1	1	1	1	1	1	1	0	0	1	1	0	0	1	1	1	1	1	0	0	0	0	1	0	1	0	1	0	0	0	1	1	1	1	0	1	0	1	1	0	0	0	0	1	0
108	DB_18_A11_JHY-H-17.fsa	1	1	0	1	1	1	1	1	0	1	0	0	1	1	0	0	1	1	1	1	1	0	0	0	0	1	0	1	0	1	0	1	0	1	0	1	1	1	1	0	1	1	0	0	0	0	1	0
109	DB_19_B11_JHY-H-18.fsa	1	1	0	1	1	1	1	1	0	1	0	0	1	1	0	0	1	1	1	1	1	0	0	0	0	1	0	1	0	1	0	1	0	1	0	1	1	0	1	0	1	1	0	0	1	0	1	0
110	DB_20_C11_JHY-H-19.fsa	1	1	0	1	1	1	1	0	1	1	0	0	1	0	0	0	1	1	1	1	1	0	0	0	0	1	0	1	0	1	0	0	0	1	1	1	0	0	1	0	1	1	0	0	0	0	1	0
111	DC_01_D11_JHY-H-20.fsa	1	1	0	1	1	1	1	1	0	1	0	0	0	1	0	0	1	1	1	1	0	0	0	1	0	1	1	1	0	1	0	0	0	1	1	1	0	1	1	0	1	1	0	0	1	0	1	0
112	DC_02_E11_JHY-H-21.fsa	1	1	0	1	1	1	1	1	0	1	0	0	0	1	0	0	1	1	1	1	0	0	0	0	0	1	0	1	0	1	1	0	0	0	1	1	0	1	1	0	1	1	1	0	1	0	1	0
113	DC_03_F11_JHY-H-22.fsa	1	1	0	1	1	1	1	1	0	1	0	0	0	0	0	0	1	1	1	1	0	0	0	0	0	1	0	1	0	1	0	0	0	1	1	1	0	1	1	0	1	1	0	0	1	0	1	0
114	DC_04_G11_JHY-H-23.fsa	1	1	0	1	1	1	1	1	0	1	0	0	0	0	0	0	1	1	1	1	0	0	0	1	0	1	0	1	0	1	0	0	0	0	1	1	0	1	1	0	1	1	0	0	1	0	1	0
115	DC_05_H08_JHY-H-24加.fsa	1	1	0	1	1	1	1	0	0	1	0	0	0	0	0	0	1	1	1	1	0	0	0	0	0	1	0	1	0	1	0	0	0	0	1	1	0	1	1	0	0	1	0	1	1	0	0	0
116	DC_07_A12_JHY-H-25.fsa	1	1	0	1	1	1	1	0	0	1	0	0	0	0	0	0	1	1	1	1	0	0	0	1	0	1	0	1	0	1	0	0	0	0	1	1	0	1	1	0	1	1	0	0	1	0	1	0
117	DC_08_B12_JHY-H-26.fsa	1	1	0	1	1	1	1	1	0	1	0	0	0	1	0	0	1	1	1	1	0	0	0	1	0	1	0	1	0	1	0	0	0	0	1	1	0	1	1	0	1	1	0	0	1	0	1	0
118	DC_09_C12_JHY-H-27.fsa	1	1	0	1	0	1	1	1	0	1	0	0	0	0	0	0	1	1	1	1	0	0	0	1	0	1	1	0	1	1	0	0	0	1	1	1	0	1	1	0	1	1	0	0	1	0	1	0
119	DC_10_D12_JHY-H-28.fsa	1	1	0	1	1	1	1	1	0	1	0	0	0	0	0	0	1	1	1	1	0	0	0	1	0	1	0	1	0	1	0	0	0	0	1	1	0	1	1	0	1	1	0	1	1	0	1	0
120	DC_11_E12_JHY-H-29.fsa	1	1	0	1	1	0	1	1	0	1	0	0	0	0	0	0	1	1	1	1	0	0	0	1	0	1	1	0	1	1	0	1	0	0	0	1	0	1	1	0	1	1	0	1	1	0	1	0
121	DC_12_F12_JHY-H-30.fsa	1	1	0	1	1	1	1	1	1	1	0	0	0	0	0	0	1	1	1	1	0	0	0	0	0	1	0	1	1	1	0	0	0	0	1	1	0	1	1	0	1	1	0	0	1	0	1	0
122	DC_13_G12_JHY-H-31.fsa	1	1	0	1	1	1	1	1	0	1	0	0	0	1	0	0	1	1	1	1	0	0	0	1	0	1	1	1	1	1	0	0	0	1	1	1	0	1	1	0	1	1	0	1	1	0	1	0
123	DC_15_C06_JHY-H-33加.fsa	1	1	0	1	1	1	1	1	0	1	0	0	0	0	0	0	1	1	1	1	0	0	0	1	0	1	0	1	0	1	0	0	0	0	1	1	0	1	1	0	1	1	1	1	1	0	1	0
124	DC_16_H-34.fsa	1	1	0	1	1	1	1	1	0	1	0	0	0	0	0	0	1	1	1	1	0	0	0	1	0	1	0	1	0	1	0	0	0	0	1	1	0	1	1	0	1	1	1	1	1	0	1	0
125	DC_17_H-35.fsa	1	1	0	1	1	1	1	1	0	1	0	0	0	0	0	0	1	1	1	1	0	0	0	1	0	1	0	1	0	1	0	0	0	1	1	1	0	1	1	0	1	1	0	1	1	0	1	0
126	DC_18_H-36.fsa	1	1	0	1	1	1	1	1	0	1	0	0	0	1	0	0	1	1	1	1	0	0	0	1	0	1	0	0	1	1	0	0	0	0	1	1	0	1	1	0	1	0	1	0	1	0	1	0
127	DC_19_H-37.fsa	1	1	0	1	1	1	1	1	0	1	0	0	0	1	0	0	1	1	1	1	0	0	0	1	0	1	0	1	1	1	0	0	0	0	1	1	0	1	1	0	1	1	0	1	1	0	1	0
128	DC_20_H-38.fsa	1	1	0	1	1	1	1	1	0	1	0	0	0	1	0	0	1	1	1	1	0	0	0	1	0	1	0	1	1	1	0	0	0	0	0	1	0	1	1	0	1	1	0	0	1	0	1	0
129	DG_04_C-17.fsa	1	1	0	1	1	1	1	0	0	1	1	1	0	0	0	0	1	1	1	1	0	0	0	0	0	1	0	1	0	0	1	0	0	1	1	1	0	0	1	0	0	1	1	1	1	0	1	0
130	DG_05_A02_JHY-C-18加.fsa	1	1	0	1	1	1	1	0	1	1	0	1	0	1	0	0	1	1	1	1	0	0	0	0	0	1	0	1	0	0	1	1	0	1	1	1	0	0	1	0	1	1	1	0	1	0	1	0
131	DG_06_C-19.fsa	1	1	0	1	1	1	1	0	1	1	1	1	0	0	0	0	1	1	1	1	0	0	0	0	0	1	0	1	0	0	1	1	0	1	1	1	0	0	1	0	1	1	1	1	1	0	1	0
132	DG_07_C-20.fsa	1	1	0	1	1	1	1	0	1	1	1	1	0	1	0	1	1	1	1	1	0	0	0	0	0	1	0	1	0	0	1	1	0	1	1	1	0	0	1	0	1	1	0	0	1	0	1	0
133	DG_08_C-21.fsa	1	1	0	1	1	1	1	0	1	1	1	1	0	1	0	0	1	1	1	1	0	0	0	0	0	1	0	1	0	0	1	1	0	1	1	1	0	0	1	0	1	1	1	0	1	0	1	0
134	DG_09_C-22.fsa	1	1	0	1	1	1	1	0	0	1	0	1	0	1	0	0	1	1	1	1	0	0	0	0	0	1	0	1	0	0	0	1	0	1	1	1	0	0	1	0	1	1	0	1	1	0	1	0
135	DG_10_C-23.fsa	1	1	0	1	1	1	1	0	1	1	0	0	0	1	0	1	1	1	1	1	0	0	0	0	0	1	0	1	0	0	0	0	0	1	1	1	0	0	1	0	1	1	0	1	1	0	1	0
136	DG_11_C02_JHY-C-24加.fsa	1	1	0	1	1	1	1	0	1	1	0	1	0	1	0	0	1	1	1	1	0	0	0	0	0	1	0	1	0	0	0	0	0	1	1	1	0	0	1	0	1	0	1	1	1	0	1	0
137	DG_12_C-25.fsa	1	1	0	1	1	1	1	0	1	1	1	0	0	1	0	1	1	1	1	1	0	0	0	0	0	1	0	1	0	0	1	0	0	1	1	1	0	0	1	0	1	1	0	1	1	0	1	0
138	DG_13_C-26.fsa	1	1	0	1	1	1	1	0	1	1	1	1	0	1	0	0	1	1	1	1	0	0	0	0	0	1	0	1	0	0	1	1	0	1	1	1	0	0	1	0	1	1	1	0	1	0	1	0
139	DG_16_C-29.fsa	1	1	0	1	1	1	1	0	1	1	0	0	0	0	0	0	1	1	1	1	0	0	0	0	0	1	0	1	0	0	1	1	0	1	1	1	0	0	1	0	1	1	1	1	0	0	1	0
140	DG_17_C-30.fsa	1	1	0	1	1	1	1	0	1	1	0	1	0	0	0	0	1	1	1	1	0	0	1	1	0	1	0	1	0	0	0	1	0	1	1	1	0	0	1	0	1	1	1	0	1	0	1	0
141	DG_18_C-31.fsa	1	1	0	1	1	1	1	0	1	1	1	0	0	1	0	0	1	1	1	1	0	0	0	0	0	1	0	1	0	0	1	0	0	1	1	1	0	0	1	0	1	1	0	0	1	0	1	0
142	DG_19_C-32.fsa	1	1	0	1	1	1	1	0	1	1	1	1	0	1	0	0	1	1	1	1	0	0	0	1	0	0	0	1	0	0	1	1	0	1	1	1	0	0	1	0	1	1	1	0	1	0	1	0
143	DG_20_C-33.fsa	1	1	0	1	1	1	1	0	1	1	1	1	0	1	0	0	1	1	1	1	0	0	0	1	0	1	0	1	0	1	1	1	0	1	1	1	0	0	1	0	1	1	0	0	1	0	1	0
144	DQfls_01_G06_JHY-H-39加.fsa	1	1	0	1	1	1	1	1	1	1	0	0	0	0	0	0	1	1	1	1	0	0	0	1	0	1	0	1	1	0	0	0	0	1	1	1	0	1	1	0	1	0	0	1	1	0	1	0
145	DQfls_03_H-41.fsa	1	1	0	1	1	1	1	1	0	1	0	0	0	0	0	0	1	1	0	1	0	0	0	1	1	1	0	1	0	0	0	0	0	1	0	1	0	1	1	0	1	0	0	0	1	1	0	0
146	DQfls_04_H-42.fsa	1	1	0	1	1	1	1	1	0	1	0	0	0	1	0	0	1	1	1	1	0	0	0	1	0	0	0	1	0	1	0	0	0	1	1	0	0	1	1	0	1	1	1	1	1	0	1	0
147	DQfls_05_H-43.fsa	1	1	0	1	1	1	1	1	0	1	0	0	0	1	0	0	1	1	1	1	0	0	0	1	0	1	0	1	0	1	0	0	0	1	0	0	0	1	1	0	1	1	1	1	1	0	1	0
148	DQfls_06_H-44.fsa	1	1	0	1	1	1	1	1	0	1	0	0	0	1	0	0	1	1	1	1	0	0	0	0	0	1	0	1	0	1	0	0	0	1	0	1	0	1	1	0	1	1	0	0	1	0	1	0
149	DQfls_08_H-46.fsa	1	1	0	1	1	1	1	1	0	1	0	0	0	1	0	0	1	1	1	1	0	0	0	1	0	1	0	1	0	0	0	1	0	0	1	1	0	1	1	0	1	1	0	0	1	1	0	0
150	DQfls_09_H-47.fsa	1	1	0	1	1	1	1	1	1	1	0	0	0	1	0	0	1	1	1	1	0	0	0	1	0	1	0	1	1	1	0	1	0	1	1	1	0	1	1	0	1	1	0	0	1	0	0	0
151	DQfls_10_H-48.fsa	1	1	0	1	1	1	1	1	0	1	0	0	0	1	0	0	1	1	1	1	0	0	0	1	0	1	0	1	0	1	0	1	0	0	1	1	0	1	1	0	1	1	0	0	1	0	1	0
152	DQyl_01_B03_JHY-E-18.fsa	1	1	0	1	1	1	1	0	1	1	0	0	0	1	0	0	1	1	1	1	0	0	0	1	0	1	0	1	1	1	0	0	0	1	1	0	0	0	1	0	1	1	0	0	1	0	1	0
153	DQyl_02_C03_JHY-E-19.fsa	1	1	0	1	1	1	1	0	1	1	0	0	0	1	0	0	1	1	1	1	0	0	0	1	0	0	0	1	1	1	0	0	0	1	1	0	0	1	1	0	1	0	0	0	1	0	0	0
154	DQyl_03_D03_JHY-E-20.fsa	1	1	0	1	1	1	1	0	1	1	0	0	0	1	0	1	1	1	1	1	0	0	0	1	0	1	0	1	1	1	0	0	0	0	0	1	0	1	1	0	1	1	0	1	1	0	0	0
155	DQyl_04_E03_JHY-E-21.fsa	1	1	0	1	1	1	1	1	1	1	0	0	0	0	0	0	0	1	1	1	0	0	0	0	0	1	0	1	0	0	0	0	0	1	0	1	0	1	1	0	1	1	0	1	1	0	0	0
156	DQyl_05_F03_JHY-E-22.fsa	1	1	0	1	1	1	1	1	1	1	0	0	0	1	0	0	1	1	1	1	0	0	0	0	0	1	0	1	0	0	0	0	0	1	1	1	0	1	1	0	0	0	0	1	1	0	1	0
157	DQyl_06_G03_JHY-E-23.fsa	1	1	0	1	1	1	1	0	0	1	0	0	0	1	0	0	1	1	1	1	0	0	0	0	0	1	0	1	0	1	0	1	0	0	1	0	0	0	1	0	1	0	0	1	1	0	0	0
158	DQyl_08_A04_JHY-E-25.fsa	1	1	0	1	1	1	1	0	0	1	0	0	0	1	0	0	1	1	1	1	0	1	0	0	0	1	0	1	0	1	0	0	0	1	1	1	0	0	1	0	1	0	0	1	1	0	1	0
159	DQyl_09_B04_JHY-E-26.fsa	1	1	0	1	1	1	1	0	0	1	0	0	0	1	0	0	1	1	1	1	0	0	0	1	0	1	0	0	1	1	0	0	0	1	1	0	0	0	1	0	1	1	0	0	1	0	0	0
160	DQyl_11_C04_JHY-E-27.fsa	1	1	0	1	1	1	1	0	0	1	0	0	0	1	0	0	1	1	1	1	0	0	0	0	0	1	0	0	1	1	0	0	0	1	1	0	0	0	1	0	1	0	0	0	1	0	0	0
161	DQyl_12_D04_JHY-E-28.fsa	1	1	0	1	1	1	1	0	0	1	0	0	0	1	0	0	1	1	1	1	0	0	0	0	0	1	0	0	1	1	0	0	0	1	1	1	0	0	1	0	1	1	0	1	1	0	1	0
162	DQyl_13_E04_JHY-E-29.fsa	1	1	0	1	1	1	1	0	1	1	0	0	0	1	0	1	1	1	1	1	0	0	0	1	0	1	0	0	1	1	0	0	0	0	1	0	0	0	1	0	1	0	0	0	1	0	1	0
163	DQyl_14_F04_JHY-E-30.fsa	1	1	0	1	1	1	1	1	0	1	0	0	0	1	0	1	1	1	1	1	0	1	0	0	0	1	0	1	1	1	0	0	0	0	1	0	0	1	1	0	0	1	0	1	1	0	0	0
164	DQyl_15_G04_JHY-E-31.fsa	1	1	0	1	1	1	1	1	0	1	0	0	0	1	0	0	1	1	1	1	0	0	1	1	0	1	0	1	1	1	0	0	0	0	0	0	0	1	1	0	1	0	0	1	1	0	0	0
165	DQyl_16_H04_JHY-E-32.fsa	1	1	0	1	1	1	1	0	0	1	0	0	0	1	0	1	1	1	1	1	0	0	0	0	0	1	0	1	1	1	0	0	0	1	0	0	0	1	1	0	1	0	0	1	1	0	0	0
166	DQyl_18_B05_JHY-E-34.fsa	1	1	0	1	1	1	1	0	0	1	0	0	0	0	0	0	1	1	1	1	0	0	0	1	0	1	0	1	1	1	0	0	0	0	1	1	0	1	1	1	1	1	0	1	1	1	1	0
167	DQyl_19_C05_JHY-E-35.fsa	1	1	0	1	1	1	1	0	0	1	0	0	0	0	0	0	1	1	1	1	0	0	0	1	0	1	0	1	1	1	0	0	0	1	1	1	0	1	1	0	1	0	0	0	1	1	0	0
168	DR_01_JHY-G-78-F10_.fsa	1	1	0	1	0	1	1	1	1	1	0	0	0	0	0	0	1	1	1	1	0	0	0	1	0	1	0	1	0	1	0	0	0	1	1	1	0	1	1	0	0	1	0	0	0	0	1	0
169	DR_02_JHY-G-79-G10_.fsa	1	1	0	1	1	1	1	0	0	1	0	0	0	0	0	0	1	1	1	1	0	0	0	0	0	1	0	1	0	1	0	0	0	0	1	1	0	1	1	0	0	1	0	0	1	0	1	0
170	DR_05_JHY-G-82-B11_.fsa	1	1	0	1	1	1	1	1	0	1	0	0	0	0	0	0	1	1	1	1	0	0	0	1	0	1	0	1	0	1	0	0	0	1	1	1	0	1	1	0	1	1	0	0	1	0	1	0
171	DR_06_JHY-G-83-C11_.fsa	1	1	0	1	1	1	1	1	0	1	0	0	0	0	0	0	1	1	1	1	0	0	0	0	0	1	0	1	0	1	0	0	0	1	1	1	0	1	1	0	1	1	0	0	1	0	0	0
172	DR_08_JHY-G-85-E11_.fsa	1	0	0	1	1	0	1	1	0	1	0	0	0	1	0	0	0	1	1	1	0	0	0	1	0	1	0	1	0	0	0	0	0	1	1	1	0	1	1	0	1	1	0	0	1	0	1	0
173	DR_09_JHY-G-86-F11_.fsa	1	1	0	1	1	1	1	0	0	1	0	0	0	0	0	0	1	1	1	1	0	0	0	1	1	1	0	1	0	1	0	0	0	1	1	1	0	1	1	0	1	1	0	0	1	0	0	0
174	DR_11_JHY-G-88-H11_.fsa	1	1	0	1	1	1	1	1	0	1	1	0	0	1	0	0	1	1	1	1	0	0	0	1	0	1	0	1	0	1	0	0	0	1	1	1	0	1	1	0	1	1	0	0	1	0	1	0
175	DR_12_JHY-G-89-A12_.fsa	0	1	0	1	1	1	1	1	0	1	0	0	0	0	0	0	1	1	1	1	0	0	0	1	0	1	0	1	0	0	0	0	0	1	1	1	0	1	1	0	0	1	0	0	1	0	1	0
176	DR_13_JHY-G-90-B12_.fsa	1	1	0	1	1	1	1	1	0	1	0	0	0	0	0	0	1	1	1	1	0	0	0	1	0	1	0	0	1	1	0	0	0	1	1	1	0	1	1	0	1	1	0	0	1	0	1	0
177	DR_14_JHY-G-91-C12_.fsa	1	1	0	1	1	1	1	1	1	1	0	0	0	0	0	0	1	1	1	1	0	0	0	1	0	0	0	1	1	1	0	0	0	0	0	1	0	1	1	0	1	1	0	0	1	1	0	0
178	DR_15_E05_JHY-G-92加.fsa	1	1	0	1	1	1	1	1	1	1	0	0	0	0	0	0	1	1	1	1	0	0	0	1	0	0	0	1	1	1	0	0	0	1	1	1	0	1	1	0	1	1	1	0	0	1	0	0
179	DR_16_F05_JHY-G-93加.fsa	1	1	0	1	1	1	1	0	0	1	0	0	0	1	0	0	1	1	1	1	0	0	0	1	0	1	0	1	1	1	1	0	0	0	1	1	0	1	1	0	0	1	0	0	1	0	1	0
180	DR_17_JHY-G-94-F12_.fsa	1	1	0	1	1	1	1	1	0	1	0	0	0	1	0	0	1	0	1	1	0	0	0	1	0	1	0	1	0	1	0	0	0	1	1	1	0	1	1	0	0	1	0	0	1	1	0	0
181	GZ_02_F08_JHY-B-62.fsa	1	1	0	1	1	1	1	0	0	1	0	0	0	0	1	0	1	1	1	1	1	0	0	1	0	0	0	1	0	1	0	0	0	1	0	1	0	1	1	0	0	1	0	0	0	0	0	0
182	GZ_03_G08_JHY-B-63.fsa	1	1	0	1	1	1	1	0	0	1	0	0	0	1	1	0	1	1	1	1	1	0	0	0	0	0	0	1	0	1	0	0	0	1	0	1	0	1	1	0	0	1	0	0	0	1	0	0
183	GZ_04_H08_JHY-B-64.fsa	1	1	0	1	1	1	1	0	0	1	0	0	0	1	1	0	1	1	1	1	0	0	0	1	0	0	0	1	0	1	0	0	0	1	0	1	0	1	1	0	0	1	0	0	0	0	0	0
184	GZ_05_A09_JHY-B-65.fsa	1	1	0	1	1	1	1	0	0	1	0	0	0	1	1	0	1	1	1	1	1	0	0	0	0	0	0	1	0	1	0	0	0	1	0	0	0	1	1	0	1	0	0	0	0	0	0	0
185	GZ_06_B09_JHY-B-66.fsa	1	1	0	1	1	1	1	1	0	1	0	0	0	1	0	0	1	1	1	1	0	0	0	1	0	1	0	1	0	1	0	1	0	0	1	1	0	1	1	0	1	1	0	0	1	0	1	0
186	GZ_07_C09_JHY-B-67.fsa	1	1	0	1	1	1	1	0	0	1	0	0	0	0	1	0	1	1	1	1	1	0	0	1	0	0	0	1	0	1	0	0	0	1	1	1	0	1	1	0	1	1	0	0	1	0	0	0
187	GZ_08_D09_JHY-B-68.fsa	1	1	0	1	1	1	1	0	0	1	0	0	0	1	0	0	1	1	1	1	0	0	0	1	0	1	0	1	0	1	0	0	0	1	1	1	0	1	1	0	1	0	0	0	0	1	1	0
188	GZ_11_F09_JHY-B-70.fsa	1	1	0	1	1	1	1	0	0	1	0	0	0	1	1	0	1	1	1	1	1	0	0	0	0	0	0	1	0	1	0	0	0	1	1	1	0	1	1	0	1	1	0	0	1	1	0	0
189	GZ_12_G09_JHY-B-71.fsa	1	1	0	1	1	1	1	0	0	1	0	0	0	1	1	0	1	1	1	1	1	0	0	1	0	0	0	1	0	1	0	0	0	1	0	1	0	1	1	0	0	1	0	0	0	0	0	0
190	GZ_15_A10_JHY-B-73.fsa	1	1	0	1	1	1	1	0	0	1	0	0	0	0	1	0	1	1	1	1	1	0	0	1	0	0	0	1	0	1	0	0	0	0	0	1	0	1	1	0	1	1	0	0	0	0	0	0
191	GZ_16_B10_JHY-B-74.fsa	1	1	0	1	1	1	1	0	0	1	0	0	0	0	1	0	1	1	1	1	1	0	0	1	0	0	0	1	0	1	0	0	0	1	0	1	0	1	1	0	1	1	0	0	0	0	0	0
192	GZ_17_C10_JHY-B-75.fsa	1	1	0	1	1	1	1	1	0	1	0	0	0	1	1	0	1	1	1	1	1	0	0	0	0	0	0	1	0	1	0	0	0	1	1	1	0	1	1	0	1	1	0	0	1	1	0	0
193	HS_01_E05_JHY-A-37.fsa	1	1	0	1	1	1	1	1	0	1	0	0	1	0	0	0	1	1	1	1	0	0	1	0	0	1	0	1	0	1	0	0	0	0	1	1	0	1	1	0	1	1	0	0	0	0	1	0
194	HS_02_F05_JHY-A-38.fsa	1	1	0	1	1	1	1	0	0	1	0	0	0	0	1	0	1	1	1	1	1	0	0	1	0	0	0	1	0	1	0	0	0	1	0	1	0	0	1	0	0	1	0	0	0	0	0	0
195	HS_03_G05_JHY-A-39.fsa	1	1	0	1	1	1	1	1	0	1	0	0	1	1	0	0	1	1	1	1	0	0	0	0	0	1	0	1	0	1	0	0	0	1	0	1	1	0	1	0	1	1	0	0	1	0	1	0
196	HS_04_H05_JHY-A-40.fsa	1	1	0	1	1	1	1	1	0	1	0	0	1	0	0	0	1	1	1	1	1	0	0	0	0	1	0	1	0	1	0	0	0	1	0	0	1	1	1	0	1	1	0	0	0	0	1	0
197	HS_05_A06_JHY-A-41.fsa	1	1	0	1	1	1	1	1	0	1	0	0	1	1	0	0	1	1	1	1	0	0	0	0	0	1	0	1	0	1	0	0	0	1	0	1	0	1	1	0	1	1	0	0	0	0	1	0
198	HS_06_B06_JHY-A-42.fsa	1	1	0	1	1	1	1	1	0	1	0	0	1	0	0	0	1	1	1	1	0	0	1	0	0	1	0	1	0	1	0	0	0	1	0	1	1	1	1	0	1	1	0	0	0	0	1	0
199	HS_07_C06_JHY-A-43.fsa	1	1	0	1	1	1	1	0	0	1	0	0	1	0	0	0	1	1	1	1	0	0	0	0	0	1	0	1	0	1	0	0	0	1	0	1	1	1	1	0	1	1	0	0	0	0	1	0
200	HS_08_D06_JHY-A-44.fsa	1	1	0	1	1	1	1	1	0	1	0	0	1	1	0	0	1	1	1	1	0	0	1	1	0	1	0	1	0	1	0	0	0	1	0	0	1	0	1	0	1	1	0	0	0	0	1	0
201	HS_10_F06_JHY-A-46.fsa	1	1	1	1	1	1	1	1	0	1	0	0	1	0	0	0	1	1	1	1	0	0	1	0	0	1	0	1	0	1	0	0	0	1	0	1	1	1	1	0	1	1	0	0	1	0	0	0
202	HS_11_G06_JHY-A-47.fsa	1	1	0	1	1	1	1	1	0	1	0	0	1	1	0	0	1	1	1	1	0	0	0	0	0	1	0	1	0	1	0	0	0	1	0	1	0	1	1	0	1	1	0	0	0	0	1	0
203	HS_12_H06_JHY-A-48.fsa	1	1	0	1	1	1	1	1	0	1	0	0	1	0	0	0	1	1	1	1	0	0	0	0	0	0	0	1	0	1	0	0	0	1	0	1	1	0	1	0	1	1	0	0	0	0	1	0
204	HS_13_A07_JHY-A-49.fsa	1	1	0	1	1	1	1	1	0	1	0	0	1	0	0	0	1	1	1	1	0	0	0	0	0	1	0	1	0	1	0	0	0	1	0	1	1	1	1	0	1	1	0	0	0	0	1	0
205	HS_16_D07_JHY-A-52.fsa	1	1	0	1	1	1	1	1	0	1	0	0	1	0	0	0	1	1	1	1	0	0	0	0	0	1	0	1	0	1	0	0	0	1	0	1	1	1	1	0	1	1	0	0	0	0	1	0
206	HS_19_JHY-A-54-H01_加.fsa	1	1	0	1	1	1	1	1	0	1	0	0	1	0	0	0	1	1	1	1	0	0	0	0	0	1	0	1	0	1	0	0	0	0	0	1	0	1	1	0	1	1	0	0	1	0	1	0
207	HS_20_G07_JHY-A-55.fsa	1	1	0	1	1	1	1	1	0	1	0	0	1	0	0	0	1	1	1	1	1	0	0	0	0	1	0	1	0	1	0	0	0	0	1	1	0	1	1	0	1	1	0	0	0	0	1	0
208	JC_01_F05_JHY-F-38重F.fsa	1	1	0	1	1	1	1	0	0	1	0	0	1	1	0	0	1	1	1	1	1	0	0	0	0	1	0	1	0	1	0	0	0	1	1	1	0	1	1	0	1	1	0	0	0	0	1	0
209	JC_02_G05_JHY-F-39重F.fsa	1	1	0	1	1	1	1	1	0	1	0	0	1	1	0	0	1	1	1	1	1	0	0	0	0	1	0	1	0	1	0	0	0	1	0	1	0	1	1	0	1	1	0	0	0	0	1	0
210	JC_04_A06_JHY-F-41重F.fsa	1	1	0	1	1	1	1	1	0	1	0	0	1	0	0	0	1	1	1	1	1	0	0	0	0	1	0	1	0	1	0	0	0	0	0	1	1	1	1	0	1	1	0	0	0	0	1	0
211	JC_05_B06_JHY-F-42重F.fsa	1	1	0	1	1	1	1	1	0	1	0	0	1	0	0	0	1	1	1	1	0	0	0	0	0	1	0	1	0	1	0	0	0	0	1	1	1	0	1	0	1	1	0	0	0	0	1	0
212	JC_06_C06_JHY-F-43重F.fsa	1	1	0	1	1	1	1	1	0	1	0	0	1	1	0	0	1	1	1	1	1	0	0	0	0	1	0	1	0	1	0	1	0	1	1	1	0	0	1	0	1	1	0	0	0	0	1	0
213	JC_07_D06_JHY-F-44重F.fsa	1	1	0	1	1	1	1	1	0	1	0	0	1	1	0	0	1	1	1	1	0	0	0	0	0	1	0	1	0	1	0	0	0	1	1	1	0	0	1	0	1	1	0	0	0	0	0	0
214	JC_08_JHY-F-45.fsa	1	1	0	1	1	1	1	1	0	1	0	0	1	0	0	0	1	1	1	1	0	0	0	0	0	1	0	1	0	1	0	0	0	1	1	1	0	1	1	0	1	1	0	0	0	0	1	0
215	JC_10_F06_JHY-F-46重F.fsa	1	1	0	1	1	1	1	1	0	1	0	0	1	1	0	0	1	1	1	1	0	0	0	0	0	1	0	1	0	1	0	0	0	1	0	1	1	1	1	0	1	1	0	0	0	0	1	0
216	JC_11_G06_JHY-F-47重F.fsa	1	1	0	1	1	1	1	1	1	1	0	0	1	0	0	0	1	1	1	1	0	0	0	0	0	1	0	1	0	1	0	0	0	1	1	1	1	0	1	0	1	1	0	0	1	0	1	0
217	JC_13_A07_JHY-F-49重F.fsa	1	1	0	1	1	1	1	1	0	1	0	0	1	1	0	0	1	1	1	1	0	0	0	0	0	1	0	1	0	1	0	0	0	1	1	1	0	1	1	0	1	1	0	0	0	0	1	0
218	JC_14_B07_JHY-F-50重F.fsa	1	1	0	1	1	1	1	1	0	1	0	0	1	1	0	0	1	1	1	1	0	0	0	0	0	1	0	1	0	1	0	0	0	1	1	1	1	0	1	0	1	1	0	0	1	0	0	0
219	JC_15_C07_JHY-F-51重F.fsa	1	1	0	1	1	1	1	1	0	1	0	0	1	1	0	0	1	1	1	1	0	0	0	0	0	1	0	1	0	1	0	0	0	0	0	1	1	1	1	0	1	1	0	0	0	0	1	0
220	JC_16_D07_JHY-F-52重F.fsa	1	1	0	1	1	1	1	1	0	1	0	0	1	1	0	0	1	1	1	1	1	0	0	0	0	1	0	1	0	1	0	0	0	1	0	1	0	1	1	0	1	1	0	0	0	0	1	0
221	JC_17_E07_JHY-F-53重F.fsa	1	1	0	1	1	1	1	1	0	1	0	0	1	0	0	0	1	1	1	1	0	0	0	0	0	1	0	1	0	1	0	0	0	1	1	1	0	0	1	0	1	1	0	0	0	0	1	0
222	JC_18_F07_JHY-F-54重F.fsa	1	1	0	1	1	1	1	1	0	1	0	0	1	1	0	0	1	1	1	1	1	0	0	0	0	1	0	1	0	1	0	0	0	1	1	1	0	1	1	0	1	1	0	0	0	0	0	0
223	JC_19_G07_JHY-F-55重F.fsa	1	1	1	1	1	1	1	1	0	1	0	0	1	1	0	0	1	1	1	1	0	0	0	0	0	1	0	1	0	1	0	0	0	1	1	1	0	1	1	0	1	1	0	0	0	0	1	0
224	JD_01_D05_JHY-E-36.fsa	1	1	1	1	1	1	1	1	0	1	0	0	0	1	0	0	1	1	1	1	0	0	0	0	0	1	0	1	0	1	0	0	0	1	1	0	0	1	1	0	1	1	0	0	0	0	1	0
225	JD_02_E05_JHY-E-37.fsa	1	1	0	1	1	1	1	1	0	1	0	0	0	0	0	0	1	1	1	1	0	0	0	0	0	0	0	1	0	1	0	0	0	1	1	0	0	0	1	0	0	1	0	0	1	0	0	0
226	JD_03_F05_JHY-E-38.fsa	1	1	0	1	1	1	1	0	1	1	0	0	0	1	0	0	1	1	1	1	0	0	0	1	0	0	0	1	0	1	0	0	0	1	0	1	0	1	1	1	1	1	0	0	1	0	1	0
227	JD_05_G05_JHY-E-39.fsa	1	1	0	1	1	1	1	1	0	1	0	0	0	0	0	0	1	1	1	1	0	0	0	1	0	1	0	1	1	0	0	0	0	1	1	1	0	1	1	0	0	1	0	0	1	0	1	0
228	JD_07_A06_JHY-E-41.fsa	1	1	0	1	1	1	1	0	1	1	1	0	0	0	0	0	1	1	1	1	0	0	0	0	0	1	0	1	0	1	0	0	0	1	1	1	0	1	1	0	1	1	0	0	1	0	1	0
229	JD_08_B06_JHY-E-42.fsa	1	1	0	1	1	1	1	1	0	1	0	0	0	0	0	0	1	1	1	1	0	0	0	0	0	1	0	1	0	1	0	0	0	1	1	1	0	1	1	0	1	1	0	0	1	0	0	0
230	JD_09_C06_JHY-E-43.fsa	1	1	1	1	1	1	1	1	0	1	1	0	0	0	0	0	1	1	1	1	0	0	0	1	0	1	0	1	0	1	0	0	0	1	1	1	0	1	1	0	0	1	0	1	1	1	0	0
231	JD_11_D06_JHY-E-44.fsa	1	1	0	1	1	1	1	0	0	1	0	0	0	0	0	0	1	1	1	1	0	0	0	1	0	1	0	1	1	1	0	0	0	1	1	1	0	1	1	0	1	1	0	0	1	0	1	0
232	JD_12_E06_JHY-E-45.fsa	1	1	1	1	1	1	1	0	0	1	0	0	0	0	0	0	1	1	1	1	0	0	0	1	0	1	0	1	1	1	0	1	0	1	1	1	0	1	1	0	1	1	0	0	1	0	1	0
233	JD_13_F06_JHY-E-46.fsa	1	1	0	1	1	1	1	0	0	1	0	0	0	0	0	0	1	1	1	1	0	0	0	1	0	1	0	1	0	1	0	0	0	1	1	1	0	1	1	0	0	1	0	0	1	0	0	0
234	JD_15_H06_JHY-E-48.fsa	1	1	0	1	1	1	1	0	0	1	0	0	0	1	0	0	1	1	1	1	0	0	0	1	0	1	0	1	0	1	0	0	0	1	0	1	0	1	1	0	0	1	0	0	1	0	1	0
235	JD_17_A07_JHY-E-49.fsa	1	1	1	1	1	1	1	0	0	1	0	0	0	0	0	1	1	1	1	1	0	0	0	1	0	1	0	1	1	1	0	0	0	1	1	1	0	1	1	0	1	1	0	0	1	0	0	0
236	JD_18_B07_JHY-E-50.fsa	1	1	0	1	1	1	1	1	0	1	0	0	0	0	0	0	1	1	1	1	0	0	0	1	0	1	0	1	0	0	0	0	0	1	1	1	0	1	1	0	1	1	0	0	1	0	0	0
237	JD_19_C07_JHY-E-51.fsa	1	1	0	1	1	1	1	0	0	1	0	0	0	0	0	0	1	1	1	1	0	0	0	1	0	1	0	1	0	1	0	0	0	1	1	1	0	1	1	0	1	1	0	0	1	0	1	0
238	JD_20_D07_JHY-E-52.fsa	1	1	1	1	1	1	1	1	0	1	0	0	0	0	0	0	1	1	1	1	0	0	0	0	0	1	0	1	0	1	0	0	0	1	1	1	0	1	1	0	1	1	0	0	0	0	1	0
239	KD_03_B01_JHY-F-02重F.fsa	1	1	0	1	1	1	1	0	0	1	0	0	1	1	0	0	1	1	1	1	1	0	0	0	0	1	0	1	0	1	0	0	0	1	1	1	0	0	1	0	0	1	0	0	0	1	1	0
240	KD_04_JHY-F-03.fsa	1	1	0	1	1	1	1	0	0	1	0	0	1	1	1	0	1	1	1	1	1	0	0	0	0	1	0	1	0	1	1	0	0	1	1	1	0	1	1	0	0	1	0	0	0	1	0	0
241	KD_05_D01_JHY-F-04重F.fsa	1	1	0	1	1	1	1	0	0	1	0	0	1	1	1	0	1	1	1	1	1	0	0	0	0	1	0	1	0	1	1	0	0	1	1	1	0	0	1	0	0	1	0	0	1	0	1	0
242	KD_06_E01_JHY-F-05重F.fsa	1	1	0	1	1	1	1	1	0	1	0	0	1	1	1	0	1	1	1	1	1	0	0	1	0	1	0	1	0	1	0	0	0	1	1	0	0	0	0	0	0	1	0	0	0	0	1	0
243	KD_07_JHY-F-06.fsa	1	1	0	1	1	1	1	1	0	1	0	0	1	0	1	0	1	1	1	1	1	0	0	0	0	1	0	1	0	1	0	0	0	1	1	0	0	1	1	0	0	1	0	0	0	1	0	0
244	KD_08_G01_JHY-F-07重F.fsa	1	1	0	1	1	1	1	0	0	1	0	0	1	1	1	0	1	1	1	1	1	0	0	0	0	1	0	1	1	1	1	0	0	1	1	0	0	1	1	0	0	1	0	0	1	0	0	0
245	KD_10_A02_JHY-F-09重F.fsa	1	1	0	1	1	1	1	0	0	1	0	0	1	1	0	0	1	1	1	1	1	0	0	0	0	1	0	1	0	1	0	0	0	0	1	0	0	1	1	0	1	1	1	0	0	0	1	0
246	KD_11_B02_JHY-F-10重F.fsa	1	1	0	1	1	1	1	1	0	1	0	0	1	0	0	0	1	1	1	1	1	0	0	0	0	1	0	1	0	1	1	0	0	1	1	1	0	0	1	0	1	1	0	0	1	0	1	0
247	KD_13_D02_JHY-F-12重F.fsa	1	1	0	1	1	1	1	1	0	1	0	0	1	0	1	0	1	1	1	1	0	0	0	0	0	1	0	1	0	1	0	0	0	1	1	1	0	0	0	0	0	1	0	0	0	0	1	0
248	KD_14_E02_JHY-F-13重F.fsa	1	1	0	1	1	1	1	0	0	1	0	0	1	1	0	0	1	1	1	1	1	0	0	0	0	1	0	1	0	1	1	0	0	1	1	0	0	0	1	0	1	0	0	0	1	0	1	0
249	KD_15_F02_JHY-F-14重F.fsa	1	1	0	1	1	1	1	0	0	1	0	0	1	1	1	0	1	1	1	1	0	0	0	0	0	1	0	1	0	1	1	0	0	0	1	1	0	1	1	0	0	1	0	0	0	0	0	0
250	KD_16_G02_JHY-F-15重F.fsa	1	1	1	1	1	1	1	0	0	1	0	0	1	1	1	0	1	1	1	1	1	0	0	0	0	1	0	1	0	1	1	0	0	0	1	0	0	1	1	0	0	1	0	0	0	0	1	0
251	KD_18_A03_JHY-F-17重F.fsa	1	1	0	1	1	1	1	1	0	1	0	0	1	1	0	0	1	1	1	1	1	0	0	0	0	1	0	1	0	1	1	0	0	0	1	0	0	0	1	0	0	1	0	0	0	0	0	0
252	KD_19_B03_JHY-F-18重F.fsa	1	1	0	1	1	1	1	0	0	1	0	0	1	1	1	0	1	1	1	1	1	0	0	0	0	1	0	1	0	1	0	0	0	1	1	1	0	1	1	0	0	1	0	0	0	0	1	0
253	LJwh_01_H07_JHY-A-56.fsa	1	1	0	1	1	1	1	0	0	1	0	0	0	1	0	0	1	1	1	1	0	0	0	0	0	1	0	1	0	1	0	0	0	0	0	1	0	0	1	0	1	1	0	0	1	1	1	0
254	LJwh_04_B08_JHY-A-58.fsa	1	1	0	1	1	1	1	0	0	1	0	0	0	1	0	0	1	1	1	1	0	0	0	0	0	1	0	1	1	1	0	0	0	0	0	1	0	0	1	0	1	1	0	0	1	0	0	0
255	LJwh_05_C08_JHY-A-59.fsa	1	0	0	0	1	1	1	0	0	1	0	0	0	1	1	0	1	1	0	1	0	0	0	0	0	0	0	1	1	1	0	0	0	0	0	1	0	0	1	0	1	1	0	0	1	0	0	0
256	LJwh_06_D08_JHY-A-60.fsa	1	1	0	1	1	1	1	1	0	1	0	0	0	1	0	0	1	1	1	1	0	0	0	0	0	1	0	1	0	1	0	0	0	0	0	1	0	0	1	0	1	1	0	0	1	0	1	0
257	LJwh_07_E08_JHY-A-61.fsa	1	1	0	1	1	1	1	0	0	1	0	0	0	1	0	0	1	1	1	1	0	0	0	0	0	1	0	1	0	1	0	0	0	0	0	0	0	1	1	0	0	1	0	0	1	0	1	0
258	LJwh_08_F08_JHY-A-62.fsa	1	1	0	1	0	1	1	1	0	1	0	0	0	1	0	0	0	1	0	1	0	0	0	0	0	1	0	0	1	1	0	0	0	0	0	1	0	0	0	0	1	1	0	0	1	0	0	0
259	LJwh_09_G08_JHY-A-63.fsa	1	1	0	1	1	1	1	0	0	1	0	0	0	1	0	0	1	1	1	1	0	0	0	0	0	1	0	1	0	1	0	0	0	0	0	1	0	0	1	0	1	1	0	0	1	0	1	0
260	LJwh_10_H08_JHY-A-64.fsa	1	1	0	1	1	1	1	0	0	1	0	0	0	1	0	0	1	1	1	1	0	0	0	0	0	1	0	1	0	1	0	0	0	0	0	1	0	1	1	0	1	1	0	0	1	0	1	0
261	LJwh_11_A09_JHY-A-65.fsa	1	1	0	1	1	1	1	0	0	1	0	0	0	1	0	0	1	1	1	1	0	0	0	0	0	1	0	1	0	1	0	0	0	1	0	1	0	1	1	0	1	1	0	0	1	0	1	0
262	LJwh_12_B09_JHY-A-66.fsa	1	1	0	1	1	1	1	0	0	1	0	0	0	0	1	0	1	1	1	1	0	0	0	0	0	1	0	1	0	1	0	0	0	0	0	1	0	0	1	0	1	1	0	0	1	0	1	0
263	LJwh_13_C09_JHY-A-67.fsa	1	1	1	1	1	1	1	1	0	1	0	0	0	1	1	0	1	1	0	1	0	0	0	0	0	1	0	1	0	1	0	0	0	0	0	1	0	0	1	0	1	1	0	0	1	1	1	0
264	LJwh_14_D09_JHY-A-68.fsa	1	1	1	1	1	1	1	0	0	1	0	0	0	1	0	0	1	1	1	1	0	0	0	0	0	1	0	1	0	1	0	0	0	0	0	1	0	0	1	0	1	1	0	0	1	0	1	0
265	LJwh_15_E09_JHY-A-69.fsa	1	1	0	1	1	1	1	0	0	1	0	0	0	1	0	0	1	1	1	1	0	0	0	0	0	1	0	1	0	1	0	0	0	0	0	1	0	0	1	0	0	0	0	0	1	0	1	0
266	LJwh_16_F09_JHY-A-70.fsa	1	1	0	1	1	1	1	0	1	1	0	0	0	1	0	0	1	1	1	1	0	0	0	0	0	1	0	1	0	1	0	0	0	1	0	0	1	1	1	0	1	1	0	0	0	0	1	1
267	LJwh_17_G09_JHY-A-71.fsa	1	1	1	1	1	1	1	0	0	1	0	0	0	1	0	0	1	1	0	1	0	0	0	0	0	1	0	1	0	1	0	0	0	0	0	0	0	0	1	0	0	1	0	0	1	0	0	0
268	LJwh_18_H09_JHY-A-72.fsa	1	1	0	1	1	1	1	0	0	1	0	0	0	1	1	0	1	1	1	1	0	0	0	0	0	1	0	1	0	1	0	0	0	0	1	1	0	0	1	0	1	0	0	0	1	1	1	0
269	LJwh_19_A10_JHY-A-73.fsa	1	1	1	1	1	1	1	0	0	1	0	0	0	1	0	0	1	1	1	1	0	0	0	0	0	1	0	0	1	1	0	0	0	0	0	1	0	0	1	0	1	1	0	0	1	0	0	0
270	LJwh_20_B10_JHY-A-74.fsa	1	1	1	1	1	1	1	0	0	1	0	0	0	1	0	0	1	1	1	1	0	0	1	0	0	1	0	1	0	1	0	0	0	0	0	1	0	0	1	0	1	1	0	0	1	0	1	0
271	LJwh_21_C10_JHY-A-75.fsa	1	1	1	1	1	1	1	0	0	1	0	0	0	1	1	0	1	1	1	1	0	0	0	0	0	1	0	1	0	1	0	0	0	0	0	1	0	0	1	0	1	1	0	0	1	0	0	0
272	LJxz_01_D10_JHY-A-76.fsa	1	1	1	1	1	1	1	0	0	1	0	0	0	0	1	0	1	1	0	1	0	1	0	0	1	0	0	1	0	1	0	0	0	0	1	0	0	1	1	0	1	0	1	0	0	1	0	0
273	LJxz_02_E10_JHY-A-77.fsa	1	1	1	1	1	1	1	0	0	1	0	0	0	1	0	0	1	1	0	1	0	1	1	0	0	0	0	0	1	0	0	0	0	1	0	0	0	0	1	0	1	1	0	0	0	1	0	0
274	LJxz_03_F10_JHY-A-78.fsa	1	1	1	1	1	1	1	0	0	1	0	0	0	0	1	0	1	1	0	1	0	1	1	0	0	0	0	0	1	0	0	0	0	1	0	1	0	0	1	0	0	1	1	0	0	1	0	0
275	LJxz_04_G10_JHY-A-79.fsa	1	1	1	1	1	1	1	0	0	1	0	0	0	0	1	0	1	1	1	1	0	1	1	0	0	0	0	0	1	0	0	0	0	0	1	0	0	0	1	0	0	1	1	0	0	1	0	0
276	LJxz_06_A11_JHY-A-81.fsa	1	1	1	1	1	1	1	0	0	1	0	0	0	1	0	0	1	1	0	1	0	1	0	0	0	0	0	0	1	0	0	0	0	1	1	0	0	1	1	0	0	1	0	0	0	1	0	0
277	LJxz_08_C11_JHY-A-83.fsa	1	1	1	1	1	1	1	0	0	1	0	0	0	0	0	0	1	1	0	1	1	1	1	0	0	1	0	0	1	0	0	0	0	0	0	0	0	1	1	0	0	1	1	0	0	1	0	0
278	LJxz_09_D11_JHY-A-84.fsa	1	1	1	1	1	1	1	0	0	1	0	0	0	0	1	0	1	1	1	1	0	1	0	0	0	0	0	0	1	0	0	0	0	1	1	0	0	0	1	0	1	1	0	0	0	1	0	0
279	LJxz_10_E11_JHY-A-85.fsa	1	1	0	1	1	1	1	0	0	1	0	0	0	0	0	0	1	1	0	1	0	1	1	0	0	0	0	0	1	0	0	0	0	1	1	0	0	0	1	0	0	1	1	0	0	1	0	0
280	LJxz_12_F11_JHY-A-86.fsa	1	1	1	1	1	1	1	0	0	1	0	0	0	0	0	0	1	1	0	1	0	1	1	0	0	0	0	1	0	0	0	0	0	0	1	0	0	0	1	0	0	1	1	0	0	1	0	0
281	LJxz_15_A12_JHY-A-89.fsa	1	1	1	1	1	1	1	0	0	1	0	0	0	0	0	0	1	1	1	1	0	1	0	0	0	1	0	0	1	0	0	0	0	0	1	0	0	0	1	0	1	1	1	0	0	1	0	0
282	LJxz_16_B12_JHY-A-90.fsa	1	1	0	1	1	1	1	0	0	1	0	0	0	0	0	0	1	1	0	1	0	1	0	0	1	0	0	0	1	0	0	0	0	1	1	0	0	0	1	0	1	1	0	0	0	1	0	0
283	LJxz_17_C12_JHY-A-91.fsa	1	1	1	1	1	1	1	0	0	1	0	0	0	1	0	0	1	1	0	1	0	1	1	0	0	0	0	0	1	0	0	0	0	1	1	0	0	1	1	0	0	1	1	0	0	1	0	0
284	LJxz_18_D12_JHY-A-92.fsa	1	1	1	1	1	1	1	0	0	1	0	0	0	0	1	0	1	1	0	1	0	1	0	0	1	1	0	0	1	0	0	0	0	0	1	0	0	0	1	0	1	1	0	0	0	1	0	0
285	LJxz_19_E12_JHY-A-93.fsa	1	1	1	1	1	1	1	0	0	1	0	0	0	0	0	0	1	1	0	1	0	1	0	0	0	0	0	0	1	0	0	0	0	0	0	0	0	0	1	0	0	1	1	0	0	1	0	0
286	LJxz_20_F12_JHY-A-94.fsa	1	1	1	1	1	1	1	0	0	1	0	0	0	1	1	0	1	1	0	1	0	1	1	0	0	0	0	0	1	0	0	0	0	10	1	0	0	0	1	0	1	1	0	0	0	1	0	0
287	LX_01_D10_JHY-F-76重F.fsa	1	1	0	1	1	1	1	1	0	1	0	0	1	0	0	0	1	1	1	1	0	0	0	0	0	0	0	1	0	1	0	0	0	1	1	0	1	0	1	0	1	1	0	0	0	0	0	0
288	LX_02_E10_JHY-F-77重F.fsa	1	1	0	1	1	1	1	0	0	1	0	0	1	0	0	0	1	1	1	1	0	0	0	0	0	0	0	1	0	1	0	0	0	0	1	1	0	0	1	0	1	1	0	0	0	0	0	0
289	LX_03_F10_JHY-F-78重F.fsa	1	1	0	1	1	1	1	0	0	1	0	0	1	0	0	0	1	1	1	1	0	0	0	0	0	0	0	1	0	1	0	0	0	0	0	0	1	0	1	0	1	1	0	0	0	0	0	0
290	LX_04_G10_JHY-F-79重F.fsa	1	1	0	1	1	1	1	1	0	1	0	0	1	1	0	0	1	1	1	1	0	0	0	0	0	1	0	1	0	1	0	0	0	1	1	1	0	0	1	0	0	1	0	0	1	0	1	0
291	LX_05_H10_JHY-F-80重F.fsa	1	1	0	1	1	1	1	1	0	1	0	0	1	1	0	0	1	1	1	1	0	0	0	0	0	0	0	1	0	1	0	0	0	0	0	1	1	1	1	0	1	1	0	0	0	0	1	0
292	LX_06_A11_JHY-F-81重F.fsa	1	1	0	1	1	1	1	1	0	1	0	0	1	1	0	0	1	1	1	1	0	0	0	0	0	1	0	1	0	1	0	0	0	1	1	1	0	1	1	0	1	1	0	0	0	0	1	0
293	LX_07_B11_JHY-F-82重F.fsa	1	1	0	1	1	1	1	1	0	1	0	0	1	0	0	0	1	1	1	1	1	0	0	0	0	1	0	1	0	1	0	0	0	1	1	1	0	0	1	0	1	1	0	0	0	0	1	0
294	LX_08_C11_JHY-F-83重F.fsa	1	1	0	1	1	1	1	1	0	1	0	0	1	0	0	0	1	1	1	1	1	0	0	0	0	1	0	1	0	1	0	0	0	1	0	1	0	1	1	0	1	1	0	0	0	0	0	0
295	LX_09_D11_JHY-F-84重F.fsa	1	1	0	1	1	1	1	1	0	1	0	0	1	1	0	0	1	1	1	1	0	0	0	0	0	1	0	1	0	1	0	0	0	1	0	1	1	0	1	0	1	1	0	0	0	0	1	0
296	LX_11_E11_JHY-F-85重F.fsa	1	1	0	1	1	1	1	1	0	1	0	0	1	0	0	0	1	1	1	1	0	0	0	0	0	1	0	1	0	1	0	0	0	1	1	1	1	0	1	0	1	1	0	0	0	0	1	0
297	LX_12_F11_JHY-F-86重F.fsa	1	1	0	1	1	1	1	0	0	1	0	0	1	0	0	0	1	1	1	1	0	0	0	0	0	0	0	1	0	1	0	0	0	0	1	1	1	0	1	0	1	1	0	0	0	0	0	0
298	LX_13_G11_JHY-F-87重F.fsa	1	1	0	1	1	1	1	1	0	1	0	0	1	0	0	0	1	1	1	1	0	0	0	0	0	1	0	1	0	1	0	0	0	1	1	1	0	0	1	0	1	1	0	0	0	0	1	0
299	LX_14_H11_JHY-F-88重F.fsa	1	1	0	1	1	1	1	0	0	1	0	0	1	0	0	0	1	1	1	1	0	0	0	0	0	1	0	1	0	1	0	0	0	1	0	1	1	0	1	0	1	1	0	0	0	0	0	0
300	LX_15_A12_JHY-F-89重F.fsa	1	1	0	1	1	1	1	1	0	1	0	0	1	0	0	0	1	1	1	1	0	0	0	0	0	1	0	1	0	1	0	0	0	1	1	1	0	0	1	0	1	1	0	0	0	0	1	0
301	LX_16_B12_JHY-F-90重F.fsa	1	1	0	1	1	1	1	1	0	1	0	0	1	0	0	0	1	1	1	1	1	0	0	0	0	0	0	1	0	1	0	0	0	1	1	1	1	0	1	0	1	1	0	0	0	0	1	0
302	LX_17_C12_JHY-F-91重F.fsa	1	1	0	1	1	1	1	1	0	1	0	0	1	0	0	0	1	1	1	1	1	0	0	0	0	0	0	1	0	1	0	0	0	1	1	1	0	0	1	0	1	1	0	0	0	0	0	0
303	LX_18_D12_JHY-F-92重F.fsa	1	1	0	1	1	1	1	1	0	1	0	0	1	1	0	0	1	1	1	1	0	0	0	0	0	1	0	1	0	1	0	0	0	1	0	1	1	1	1	0	1	1	0	0	0	0	1	0
304	LX_19_E12_JHY-F-93重F.fsa	1	1	0	1	1	1	1	0	0	1	0	0	1	1	0	0	1	1	1	1	0	0	0	0	0	0	0	1	0	1	0	0	0	1	1	1	0	0	1	0	1	1	0	0	0	0	1	0
305	LX_20_F12_JHY-F-94重F.fsa	1	1	0	1	1	1	1	0	0	1	0	0	1	1	0	0	1	1	1	1	1	0	0	0	0	1	0	1	0	1	0	0	0	1	1	1	1	0	1	0	1	1	0	0	0	0	0	0
306	MEK_01_A08_JHY-F-57重F.fsa	1	1	0	1	1	1	1	1	0	1	0	0	1	0	0	0	1	1	1	1	1	0	0	0	0	1	0	1	0	1	0	0	0	0	1	0	1	0	1	0	0	1	0	0	0	0	1	0
307	MEK_02_B08_JHY-F-58重F.fsa	1	1	0	1	1	1	1	0	0	1	0	0	1	1	0	0	1	1	1	1	0	0	0	0	0	1	0	1	0	1	0	0	0	0	1	1	1	0	1	0	1	1	0	0	0	0	1	0
308	MEK_03_C08_JHY-F-59重F.fsa	1	1	0	1	1	1	1	0	0	1	0	0	1	1	0	0	1	1	1	1	0	0	0	0	0	0	0	1	0	1	0	0	0	0	1	1	0	0	1	0	1	1	0	0	0	0	1	0
309	MEK_04_D08_JHY-F-60重F.fsa	1	1	0	1	1	1	1	1	0	1	0	0	1	1	0	0	1	1	1	1	1	0	0	0	0	0	0	1	0	1	0	0	0	0	0	1	0	1	1	0	1	1	0	0	0	0	1	0
310	MEK_05_E08_JHY-F-61重F.fsa	1	0	0	1	1	1	1	1	0	1	0	0	1	1	0	0	1	1	1	1	0	0	0	0	0	1	0	1	0	1	0	0	0	1	1	1	0	0	1	0	1	1	0	0	0	0	1	0
311	MEK_06_F08_JHY-F-62重F.fsa	1	0	0	1	1	1	1	1	0	1	0	0	1	1	1	0	1	1	1	1	1	0	0	0	0	0	0	1	0	1	0	0	0	0	0	1	0	1	1	0	0	1	0	0	0	0	0	0
312	MEK_07_G08_JHY-F-63重F.fsa	1	1	0	1	1	1	1	1	0	1	0	0	1	1	0	0	1	1	1	1	0	0	0	0	0	1	0	1	0	1	0	0	0	0	0	1	1	1	1	0	1	1	0	0	0	0	1	0
313	MEK_08_H08_JHY-F-64重F.fsa	1	1	0	1	1	1	1	0	0	1	0	0	1	0	0	0	1	1	1	1	0	0	0	0	0	0	0	1	0	1	0	0	0	0	1	1	0	0	1	0	1	1	0	0	0	0	0	0
314	MEK_09_A09_JHY-F-65重F.fsa	1	1	0	1	1	1	1	1	0	1	0	0	1	0	0	0	1	1	1	1	0	0	0	0	0	1	0	1	0	1	0	0	0	0	1	1	1	0	1	0	1	1	0	0	0	0	1	0
315	MEK_11_C09_JHY-F-67重F.fsa	1	1	0	1	1	1	1	1	0	1	0	0	1	1	0	0	1	1	1	1	0	0	0	0	0	1	0	1	0	1	0	0	0	0	0	1	1	1	1	0	1	1	0	0	0	0	1	0
316	MEK_12_D09_JHY-F-68重F.fsa	1	1	0	1	1	1	1	1	0	1	0	0	1	0	0	0	1	1	1	1	1	0	0	0	0	1	0	1	0	1	0	0	0	0	1	0	1	0	1	0	0	1	0	0	0	0	1	0
317	MEK_13_E09_JHY-F-69重F.fsa	1	1	0	1	1	1	1	0	0	1	0	0	1	1	0	0	1	1	1	1	0	0	0	0	0	1	0	1	0	1	0	0	0	1	0	1	1	0	1	0	1	1	0	0	0	0	1	0
318	MEK_14_F09_JHY-F-70重F.fsa	1	1	0	1	1	1	1	1	0	1	0	0	1	1	0	0	1	1	1	1	0	0	0	0	0	1	0	1	0	1	0	0	0	0	1	1	0	0	1	0	1	1	0	0	0	0	0	0
319	MEK_16_G09_JHY-F-71重F.fsa	1	1	0	1	1	1	1	1	0	1	0	0	1	1	1	0	1	1	1	1	1	0	0	0	0	0	0	1	0	1	0	0	0	1	1	1	0	1	1	0	1	1	0	0	0	0	1	0
320	MEK_17_H09_JHY-F-72重F.fsa	1	1	0	1	1	1	1	1	0	1	0	0	1	1	1	0	1	1	1	1	0	0	0	0	0	1	0	1	0	1	0	0	0	0	1	1	0	0	1	0	1	1	0	0	0	0	1	0
321	MEK_19_B10_JHY-F-74重F.fsa	1	1	0	1	1	1	1	0	0	1	0	0	1	1	1	0	1	1	1	1	0	0	0	0	0	1	0	1	0	1	0	0	0	0	1	1	1	0	1	0	1	1	0	0	0	0	1	0
322	MKhls_02_JHY-D-02.fsa	1	1	0	1	1	1	1	1	0	1	0	0	0	1	0	0	1	1	1	1	0	0	0	1	0	1	0	1	0	0	0	0	0	1	1	0	0	1	1	0	1	1	1	1	1	0	1	0
323	MKhls_03_JHY-D-03.fsa	1	1	0	1	1	1	1	0	0	1	0	0	0	0	0	0	1	1	1	1	0	0	0	1	0	1	0	1	0	0	0	0	0	1	1	0	0	1	1	0	1	1	0	1	1	0	1	0
324	MKhls_04_JHY-D-04.fsa	1	1	0	1	1	1	1	0	0	1	0	0	0	0	0	0	1	1	1	1	0	0	0	1	0	1	1	1	0	0	0	0	0	1	1	0	0	1	1	0	1	1	0	1	1	0	0	0
325	MKhls_05_JHY-D-05.fsa	1	1	0	1	1	1	1	0	0	1	0	0	0	1	0	0	1	1	1	1	0	0	0	1	0	1	0	1	0	1	0	0	0	1	1	0	0	0	1	0	1	1	0	1	1	0	1	0
326	MKhls_06_JHY-D-06.fsa	1	1	0	1	1	1	1	0	0	1	0	0	0	0	0	1	1	1	1	1	0	0	0	1	0	1	0	1	0	0	0	0	0	1	1	0	0	1	1	0	1	1	0	1	1	0	1	0
327	MKhls_07_JHY-D-07.fsa	1	1	0	1	1	1	1	0	0	1	0	0	0	0	0	1	1	1	1	1	0	0	0	1	0	1	0	1	0	1	0	0	1	1	1	1	0	1	1	1	1	1	0	1	1	0	1	0
328	MKhls_08_JHY-D-08.fsa	1	1	0	1	1	1	1	0	0	1	0	0	0	0	0	1	1	1	1	1	0	0	0	1	0	1	0	1	0	1	0	1	0	1	1	1	0	1	1	0	1	1	0	0	1	0	1	0
329	MKhls_09_JHY-D-09.fsa	1	1	0	1	1	1	1	0	0	1	0	0	0	0	0	0	1	1	1	1	0	0	0	1	0	1	0	1	0	1	0	0	0	1	1	1	0	1	1	0	1	1	0	1	1	0	0	0
330	MKhls_10_JHY-D-10.fsa	1	1	0	1	1	1	1	0	0	1	0	0	0	0	0	0	1	1	1	1	0	0	0	1	0	1	0	1	0	1	0	0	0	1	1	1	0	1	0	0	1	1	0	1	1	0	0	0
331	MKhls_11_JHY-D-11.fsa	1	1	0	1	1	1	1	1	0	1	0	0	0	0	0	0	1	1	1	1	0	0	0	1	0	1	0	1	0	1	0	0	0	1	1	1	0	1	1	0	1	1	0	0	1	0	1	0
332	MKhls_12_JHY-D-12.fsa	1	1	0	1	1	1	1	0	1	1	0	0	0	1	0	1	1	1	1	1	0	0	0	1	0	1	0	1	0	0	0	0	0	0	1	1	0	1	1	0	0	1	0	0	1	0	1	0
333	MKhls_13_JHY-D-13.fsa	1	1	0	1	1	1	1	1	0	1	0	0	0	0	0	1	1	1	1	1	0	0	0	1	0	1	0	1	0	0	0	1	0	1	1	0	0	1	1	1	0	1	0	1	1	0	1	0
334	MKhls_14_JHY-D-14.fsa	1	1	0	1	1	1	1	0	0	1	0	0	0	0	0	0	1	1	1	1	0	0	0	1	0	1	0	1	0	1	0	0	0	1	1	1	0	1	1	0	1	1	0	0	1	0	0	0
335	MKhls_15_JHY-D-15.fsa	1	1	0	1	1	1	1	0	0	1	0	0	0	1	0	0	1	1	1	1	0	0	0	1	0	1	0	1	0	0	0	0	0	1	0	1	0	1	1	1	1	1	0	0	1	0	1	0
336	MKhls_16_JHY-D-16.fsa	1	1	0	1	1	1	1	0	0	1	0	0	0	0	0	0	1	1	1	1	0	0	0	1	0	1	0	1	0	1	0	0	0	1	1	1	0	1	1	0	0	1	0	1	1	0	1	0
337	MKhls_19_JHY-D-18.fsa	1	1	0	1	1	1	1	0	1	1	0	0	0	0	0	0	1	1	1	1	0	0	0	1	0	1	0	1	0	1	0	1	0	1	1	1	0	1	1	0	1	1	0	0	1	0	1	0
338	MKhls_20_JHY-D-19.fsa	1	1	0	1	1	1	1	0	0	1	1	0	0	1	0	1	1	1	1	1	0	0	0	1	0	1	0	1	0	1	0	0	0	1	1	1	0	1	1	0	1	1	0	1	1	0	1	0
339	MKrm_01_JHY-D-39.fsa	1	1	0	1	1	1	1	0	0	1	0	0	0	1	0	0	1	1	1	1	0	0	0	1	0	1	0	1	0	0	0	0	1	1	1	1	0	1	1	0	1	1	0	0	1	0	1	0
340	MKrm_02_JHY-D-40.fsa	1	1	0	1	1	1	1	0	0	1	0	0	0	1	0	0	1	1	1	1	0	0	0	1	0	1	0	1	0	1	0	1	0	1	1	1	0	0	1	0	1	1	0	1	1	0	1	0
341	MKrm_04_JHY-D-41.fsa	1	1	0	1	1	1	1	0	1	1	0	0	0	1	1	0	1	1	1	1	0	0	0	1	0	1	0	1	0	1	0	1	0	1	1	1	0	1	1	0	1	1	0	1	1	0	1	0
342	MKrm_05_JHY-D-42.fsa	1	1	0	1	1	1	1	0	1	1	0	0	0	0	1	0	0	1	1	1	0	0	0	1	0	1	0	1	0	1	0	1	0	1	1	1	0	1	1	0	0	1	0	0	1	0	1	0
343	MKrm_06_JHY-D-43.fsa	1	1	0	1	1	1	1	1	0	1	0	0	0	1	0	0	1	1	1	1	0	0	0	1	0	1	0	1	0	0	0	0	0	0	1	1	0	1	1	0	1	1	1	1	1	0	1	0
344	MKrm_07_JHY-D-44.fsa	1	1	0	1	1	1	1	1	0	1	0	0	0	1	1	0	1	1	1	1	0	0	0	1	0	1	0	1	0	0	0	0	0	0	1	1	0	0	1	0	0	1	1	1	1	0	0	0
345	MKrm_08_JHY-D-45.fsa	1	1	0	1	1	1	1	0	1	1	0	0	0	0	0	0	1	1	1	1	0	0	1	1	0	1	0	1	0	0	0	1	1	1	1	1	0	1	1	0	1	1	0	1	1	0	1	0
346	MKrm_09_C08_JHY-D-46加.fsa	1	1	0	1	1	1	1	1	1	1	0	0	0	1	0	0	1	1	1	1	0	0	0	1	0	1	0	1	0	0	0	0	0	1	1	1	0	1	1	0	1	1	1	1	1	0	0	0
347	MKrm_10_D08_JHY-D-47加.fsa	1	1	0	1	1	1	1	1	0	1	0	0	0	1	0	0	1	1	1	1	0	0	0	1	0	1	0	1	0	0	0	1	1	1	1	1	0	1	1	0	1	1	0	1	1	0	1	0
348	MKrm_11_JHY-D-48.fsa	0	1	0	1	1	1	1	1	0	1	0	0	0	1	0	0	1	1	1	1	0	0	0	1	0	1	0	1	0	0	0	0	0	1	1	1	0	1	1	0	0	1	0	1	1	0	0	0
349	MKrm_12_JHY-D-49.fsa	1	1	0	1	1	1	1	0	1	1	0	0	0	1	0	0	1	1	1	1	0	0	0	1	0	1	0	1	0	1	0	1	0	1	1	1	0	1	1	0	1	1	1	1	1	0	1	0
350	MKrm_13_JHY-D-50.fsa	1	1	0	1	1	1	1	0	1	1	0	0	0	1	0	0	1	1	1	1	0	0	1	1	0	1	0	1	0	1	0	1	1	1	1	1	0	1	1	0	1	1	0	0	1	?	1	0
351	MKrm_15_JHY-D-52.fsa	1	1	0	1	1	1	1	1	0	1	0	0	0	1	0	0	1	1	1	1	0	0	0	1	0	1	0	1	0	0	0	1	0	0	1	1	0	1	1	0	1	1	0	1	1	0	1	0
352	MKrm_16_JHY-D-53.fsa	1	1	0	1	1	1	1	0	0	1	0	0	0	1	0	0	1	1	1	1	0	0	0	1	0	1	1	1	0	0	0	0	1	1	0	1	0	1	1	0	1	1	1	0	1	0	1	0
353	MKrm_17_JHY-D-54.fsa	1	1	0	1	1	1	1	1	0	1	0	0	0	1	0	0	1	1	1	1	0	0	1	1	0	1	0	1	0	0	0	0	1	1	1	1	0	0	1	0	1	1	0	1	1	0	1	0
354	MKrm_19JHY-D-56.fsa	1	1	0	1	1	1	1	1	1	1	0	0	0	1	0	0	1	1	1	1	0	0	0	1	0	1	0	1	0	0	0	0	0	1	0	1	0	1	1	0	1	1	0	1	1	0	1	0
355	MKrm_20_JHY-D-57.fsa	1	1	0	1	1	1	1	1	1	1	0	0	0	1	0	0	1	1	1	1	0	0	0	1	0	1	0	1	0	1	0	0	1	1	1	1	0	1	1	0	1	1	0	1	1	0	0	0
356	MKrm_21_JHY-D-58.fsa	1	1	0	1	1	1	1	0	1	1	0	0	0	1	1	0	1	1	1	1	0	0	1	1	0	1	0	1	0	0	0	0	0	1	1	1	0	1	1	0	1	1	0	1	1	0	0	0
357	MLc_02_C-89.fsa	1	1	0	1	1	1	1	1	0	1	0	0	0	1	1	0	1	1	1	1	0	0	0	0	0	1	0	0	1	1	0	0	0	1	0	1	0	1	1	0	1	1	0	1	1	0	1	0
358	MLc_03_C-90.fsa	1	1	0	1	1	1	1	1	0	1	0	0	0	1	0	0	1	1	1	1	0	0	0	0	0	1	0	0	1	1	0	0	0	1	1	0	0	1	1	0	1	1	0	0	1	0	1	0
359	MLc_04_C-91.fsa	1	1	0	1	1	1	1	1	0	1	0	0	0	1	0	0	1	1	0	1	0	0	0	0	0	1	0	1	1	1	0	0	0	0	0	0	0	1	1	0	1	0	0	0	1	0	0	0
360	MLc_07_C-93.fsa	1	1	0	1	1	1	1	0	0	1	0	0	0	1	0	0	1	1	1	1	0	0	0	0	0	1	1	1	1	1	0	0	0	1	1	1	0	1	1	0	0	0	0	0	1	0	1	0
361	MLc_08_C-94.fsa	1	1	0	1	1	1	1	0	0	1	0	0	0	1	0	0	1	1	1	1	0	0	0	1	0	1	0	1	1	1	0	0	0	1	1	0	1	1	1	0	1	0	0	0	1	1	0	0
362	MLc_09_F07_JHY-C-95加.fsa	1	1	0	1	1	1	1	0	0	1	0	0	0	1	0	0	1	1	1	1	0	0	0	0	0	1	0	0	1	1	0	0	0	1	0	1	0	1	1	0	1	1	0	1	1	0	0	0
363	MLmdl_01_JHY-D-59.fsa	1	1	0	1	1	1	1	0	0	1	0	0	0	0	0	0	1	1	1	1	1	0	0	0	0	1	0	1	0	1	0	0	0	1	1	1	0	0	1	0	1	0	0	0	1	0	0	0
364	MLmdl_02_JHY-D-60.fsa	1	0	0	1	1	1	1	1	0	1	0	0	0	0	1	0	1	1	1	1	0	0	0	0	0	1	0	1	1	1	0	0	0	1	1	1	0	1	1	0	1	1	0	1	1	0	0	0
365	MLmdl_04_JHY-D-61.fsa	1	1	0	1	1	1	1	1	0	1	0	0	0	0	0	0	1	1	1	1	0	0	0	0	0	1	0	1	0	1	0	0	0	1	1	1	0	1	1	0	0	1	0	0	1	1	1	0
366	MLmdl_05_JHY-D-62.fsa	1	1	0	1	1	1	1	0	1	1	0	0	0	0	0	0	1	1	1	1	0	0	0	0	0	0	0	1	1	1	0	0	0	0	0	1	0	1	1	0	0	0	0	1	1	0	0	0
367	MLmdl_06_JHY-D-63.fsa	1	1	0	1	1	1	1	0	0	1	0	0	0	1	0	0	1	1	1	1	0	0	0	1	0	1	0	1	0	1	0	0	0	1	1	1	0	1	1	0	1	1	0	0	1	0	0	0
368	MLmdl_09_F08_JHY-D-66加.fsa	1	1	0	1	1	1	1	0	0	1	0	0	0	0	0	0	1	1	1	1	1	0	0	1	0	1	0	1	1	1	0	0	0	0	1	1	0	1	1	0	1	1	0	0	1	0	0	0
369	MLmdl_10_JHY-D-67.fsa	1	1	0	1	1	1	1	1	0	1	0	0	0	0	0	0	1	1	1	1	0	0	0	1	0	1	0	1	0	1	0	0	0	1	1	1	0	0	1	0	1	1	1	0	1	0	0	0
370	MLmdl_11_G08_JHY-D-68加.fsa	1	1	0	1	1	1	1	1	0	1	0	0	0	1	1	0	1	1	1	1	1	0	0	1	0	1	0	1	0	1	0	0	0	1	1	0	0	1	1	0	1	1	0	0	1	0	0	0
371	MLmdl_12_JHY-D-69.fsa	1	1	0	1	1	1	1	1	0	1	0	0	0	1	0	0	1	1	1	1	1	0	0	0	0	1	0	1	0	1	0	0	0	1	0	1	0	1	1	0	1	1	0	0	1	1	0	0
372	MLmdl_13_JHY-D-70.fsa	1	1	0	1	1	1	1	1	0	1	0	0	0	0	0	0	1	1	1	1	1	0	0	1	0	1	0	1	0	1	0	0	0	1	0	1	0	1	1	0	1	1	0	1	1	0	0	0
373	MLmdl_14_JHY-D-71.fsa	1	1	0	1	1	1	1	1	0	1	0	0	0	0	1	0	1	1	1	1	0	0	0	1	0	0	0	1	1	1	0	0	0	0	1	1	0	1	1	0	1	1	0	1	1	0	0	0
374	MLmdl_15_JHY-D-72.fsa	1	1	0	1	1	1	1	1	0	1	0	0	0	1	1	0	1	1	1	1	0	0	0	1	0	1	0	1	1	1	0	0	0	0	1	1	0	1	1	0	1	0	0	1	1	0	0	0
375	MLmdl_17_A09_JHY-D-74加.fsa	1	1	0	1	1	1	1	0	0	1	0	0	0	1	0	0	1	1	1	1	0	0	0	1	0	1	0	1	0	1	0	0	0	1	1	1	0	1	1	0	1	1	0	0	1	0	0	0
376	MLmdl_18_B09_JHY-D-75加.fsa	1	1	0	1	1	1	1	0	0	1	0	0	0	1	1	0	1	1	1	1	0	0	0	0	0	1	0	1	1	1	0	0	0	1	1	1	0	1	1	0	1	1	0	0	1	1	0	0
377	MLmdl_19_C09_JHY-D-76加.fsa	1	1	0	1	1	1	1	1	0	1	0	0	0	1	0	0	1	1	1	1	0	0	0	0	0	0	0	1	1	1	0	0	0	1	1	0	0	1	1	0	1	1	0	0	1	0	1	0
378	MLmdl_20_D09_JHY-D-77加.fsa	1	1	0	1	1	1	1	1	0	1	0	0	0	1	0	0	1	1	1	1	0	0	0	0	0	1	0	1	1	1	0	0	0	1	1	1	0	1	1	0	1	1	0	0	1	1	0	0
379	NL_01_G10_JHY-B-79.fsa	1	1	0	1	1	1	1	0	0	1	0	0	0	1	0	0	1	1	1	1	0	0	0	0	0	1	0	1	1	1	0	0	0	1	0	0	0	1	1	0	1	1	0	0	1	0	1	0
380	NL_02_H10_JHY-B-80.fsa	1	1	0	1	1	1	1	1	0	1	0	0	0	1	0	0	1	1	1	1	0	0	0	1	0	1	0	0	1	1	0	1	0	0	0	0	0	1	1	0	1	0	0	0	1	0	1	0
381	NL_04_B11_JHY-B-82.fsa	1	1	0	1	1	1	1	1	0	1	0	0	0	1	0	0	1	1	1	1	0	0	0	0	0	1	0	1	0	1	0	0	0	1	0	0	0	0	1	0	1	1	0	0	1	0	0	0
382	NL_05_C11_JHY-B-83.fsa	1	1	0	1	1	1	1	1	0	1	0	0	0	1	0	0	1	1	1	1	0	0	0	0	0	1	0	1	0	1	0	0	0	1	0	0	0	0	1	0	1	1	0	0	1	0	0	1
383	NL_06_D11_JHY-B-84.fsa	1	1	0	1	1	1	1	1	0	1	0	0	0	1	0	0	1	1	1	1	0	0	0	0	0	1	0	0	1	1	0	1	0	1	1	0	0	1	1	0	1	0	0	0	1	0	1	0
384	NL_08_F11_JHY-B-86.fsa	1	1	0	1	1	1	1	0	0	1	0	0	0	1	0	0	1	1	1	1	0	0	0	0	0	1	0	0	1	1	0	0	0	1	0	1	0	1	1	0	1	1	0	0	1	0	0	0
385	NL_09_G11_JHY-B-87.fsa	1	1	0	1	1	1	1	1	0	1	0	0	0	1	0	0	1	1	1	1	0	0	0	0	0	1	0	1	0	1	0	0	0	0	0	0	0	0	1	0	1	1	0	0	1	0	1	0
386	NL_11_A12_JHY-B-89.fsa	1	1	0	1	1	1	1	1	0	1	0	0	0	1	0	0	1	1	1	1	0	0	0	0	0	1	0	0	1	1	0	1	0	1	0	0	0	1	1	0	0	0	0	0	1	0	1	0
387	NL_12_B12_JHY-B-90.fsa	1	1	0	1	1	1	1	1	0	1	0	0	0	1	0	0	1	1	1	1	0	0	0	0	0	1	0	1	1	1	0	0	0	1	0	1	0	1	1	0	1	1	0	0	1	0	1	0
388	NL_13_C12_JHY-B-91.fsa	1	1	0	1	1	1	1	0	0	1	0	0	0	1	0	0	1	1	1	1	0	0	0	1	0	1	0	1	1	1	0	1	0	0	0	1	0	0	1	0	1	1	0	0	1	0	1	0
389	NL_14_D12_JHY-B-92.fsa	1	1	0	1	1	1	1	1	0	1	0	0	0	1	0	0	1	1	1	1	0	0	0	0	0	1	0	1	1	1	0	0	0	0	0	1	0	0	1	0	1	1	0	0	1	0	1	0
390	NL_15_E12_JHY-B-93.fsa	1	1	0	1	1	1	1	1	0	1	0	0	0	1	0	0	1	1	1	1	0	0	0	0	0	1	0	1	1	1	0	1	0	0	1	0	0	1	1	0	1	1	0	0	1	0	1	0
391	NL_17_G12_JHY-B-95.fsa	1	1	0	1	0	1	1	1	0	1	0	0	0	1	0	0	1	0	1	1	0	0	0	0	0	1	0	0	1	1	0	0	0	1	0	1	0	1	1	0	1	1	0	0	1	1	0	0
392	SP_01_F03_JHY-G-39加.fsa	1	1	0	1	1	1	1	1	0	1	0	0	1	0	0	0	1	1	1	1	0	0	0	0	0	1	0	1	0	1	0	0	0	0	0	1	1	0	1	0	1	1	0	0	1	0	1	0
393	SP_02_G03_JHY-G-40加.fsa	1	0	0	1	1	1	1	0	0	1	0	0	1	0	0	0	1	1	1	1	0	0	0	0	0	0	0	1	0	1	0	0	0	0	1	1	1	0	1	0	1	0	0	0	0	0	0	0
394	SP_04_H03_JHY-G-41加.fsa	1	1	0	1	1	1	1	0	0	1	0	0	1	0	0	0	1	1	1	1	0	0	0	0	0	0	0	1	0	1	0	0	0	0	0	1	1	0	1	0	1	0	0	0	1	0	1	0
395	SP_05_JHY-G-42-B06_.fsa	1	1	0	1	1	1	1	1	0	1	0	0	1	0	0	0	1	1	1	1	0	0	0	0	0	1	0	1	0	1	0	0	0	1	1	0	0	1	1	0	1	1	0	0	1	0	1	0
396	SP_06_JHY-G-43-C06_.fsa	1	1	0	1	1	1	1	1	0	1	0	0	1	0	0	0	1	1	1	1	0	0	0	0	0	1	0	1	0	1	0	0	0	0	0	1	0	1	1	0	1	1	0	0	1	0	1	0
397	SP_07_JHY-G-44-D06_.fsa	1	1	0	1	1	1	1	0	0	1	0	0	1	0	0	0	1	1	1	1	0	0	0	0	0	1	0	1	0	1	0	0	0	0	0	1	1	0	1	0	1	1	0	0	0	1	0	0
398	SP_08_JHY-G-45-E06_.fsa	1	1	0	1	1	0	1	1	0	1	0	0	1	0	0	0	1	1	1	1	0	0	0	0	0	1	0	1	0	1	0	0	0	0	1	1	1	0	1	0	1	1	0	0	1	0	1	0
399	SP_09_A04_JHY-G-46加.fsa	1	1	0	1	1	1	1	0	0	1	0	0	1	0	0	0	1	1	1	1	0	0	0	0	0	1	0	1	0	1	0	0	0	1	0	1	1	0	1	0	1	1	0	0	1	0	0	0
400	SP_10_B04_JHY-G-47加.fsa	1	1	0	1	1	1	1	0	0	1	0	0	1	0	0	0	1	1	1	1	0	0	0	0	0	1	0	1	0	1	0	0	0	0	0	1	1	1	1	0	1	1	0	0	1	1	1	0
401	SP_11_C04_JHY-G-48加.fsa	1	1	0	1	1	1	1	1	0	1	0	0	1	0	0	0	1	1	1	1	0	0	0	0	0	1	0	1	0	1	0	0	0	0	1	1	1	0	1	0	1	1	0	0	0	0	1	0
402	SP_12_JHY-G-49-A07_.fsa	1	1	0	1	1	1	1	0	0	1	0	0	1	0	0	0	1	1	1	1	0	0	0	0	0	1	0	1	0	1	0	0	0	1	0	0	1	0	1	0	1	1	0	0	1	0	1	0
403	SP_13_D04_JHY-G-50加.fsa	1	1	0	1	1	1	1	1	0	1	0	0	1	0	0	0	1	1	1	1	0	0	0	0	0	1	0	1	0	1	0	0	0	1	0	1	1	0	1	0	1	1	0	0	1	0	1	0
404	SP_14_JHY-G-51-C07_.fsa	1	1	0	1	1	1	1	1	0	1	0	0	1	0	0	0	1	1	1	1	0	0	0	0	0	1	0	1	0	1	0	0	0	1	0	1	1	1	1	0	1	1	0	0	0	1	1	0
405	SP_15_JHY-G-52-D07_.fsa	1	1	0	1	1	1	1	0	0	1	0	0	1	0	0	0	1	1	1	1	0	0	0	0	0	1	0	1	0	1	0	0	0	0	0	1	1	1	1	0	1	1	0	0	1	0	1	0
406	SP_16_JHY-G-53-E07_.fsa	1	1	0	1	1	1	1	0	0	1	0	0	1	0	0	0	1	1	1	1	0	0	0	0	0	1	0	1	0	1	0	0	0	0	0	1	1	1	1	0	1	1	0	0	0	0	1	0
407	SP_17_JHY-G-54-F07_.fsa	1	1	0	1	1	1	1	1	0	1	0	0	1	0	0	0	1	1	1	1	0	0	0	0	0	1	0	1	0	1	0	0	0	0	1	1	0	1	1	0	1	1	0	0	1	1	0	0
408	SP_18_JHY-G-55-G07_.fsa	1	1	0	1	1	1	1	1	0	1	0	0	1	0	0	0	1	1	1	1	0	0	0	0	0	0	0	1	0	1	0	0	0	0	0	1	1	0	1	0	1	1	0	0	1	0	1	0
409	SP_19_JHY-G-56-H07_.fsa	1	1	0	1	1	1	1	1	0	1	0	0	1	0	0	0	1	1	1	1	0	0	0	0	0	1	0	1	0	1	0	0	0	0	0	1	1	1	1	0	1	1	0	0	1	0	1	0
410	SP_20_E04_JHY-G-57加.fsa	1	1	1	1	1	1	1	0	0	1	0	0	1	0	0	0	1	1	1	1	0	0	0	0	0	1	0	1	0	1	0	0	0	0	0	0	1	1	1	0	1	1	0	0	0	0	1	0
411	SP_21_JHY-G-58-B08_.fsa	1	1	0	1	1	1	1	0	0	1	0	0	1	0	0	0	1	1	1	1	0	0	0	0	0	1	0	1	0	1	0	0	0	1	1	1	1	0	1	0	1	1	0	0	0	0	0	0
412	SPzjg_01_E07_JHY-E-53.fsa	1	1	0	1	1	1	1	0	0	1	0	0	1	0	0	0	1	1	1	1	0	0	0	0	0	1	0	1	0	1	0	0	0	1	0	1	1	1	1	0	0	1	0	0	1	0	0	0
413	SPzjg_02_F07_JHY-E-54.fsa	1	1	0	1	1	1	1	0	0	1	0	0	1	0	0	0	1	1	1	1	0	0	0	0	0	1	0	1	0	1	0	0	0	1	0	1	1	1	1	0	1	1	0	0	1	0	1	0
414	SPzjg_03_G07_JHY-E-55.fsa	1	1	1	1	1	1	1	0	0	1	0	0	1	0	0	0	1	1	1	1	0	0	0	0	0	1	0	1	0	1	0	0	0	0	0	1	0	1	1	0	1	1	0	0	0	0	1	0
415	SPzjg_04_H07_JHY-E-56.fsa	1	1	0	1	1	1	1	0	0	1	0	0	1	0	0	0	1	1	1	1	0	0	0	0	0	1	0	1	0	1	0	0	0	0	0	0	1	1	1	0	1	1	0	0	0	0	1	0
416	SPzjg_05_A08_JHY-E-57.fsa	1	1	0	1	1	1	1	0	0	1	0	0	1	0	0	0	1	1	1	1	0	0	0	0	0	1	0	1	0	1	0	0	0	0	0	0	1	1	1	0	1	1	0	0	1	0	1	0
417	SPzjg_06_B08_JHY-E-58.fsa	1	1	0	1	1	1	1	0	0	1	0	0	1	0	0	0	1	1	1	1	0	0	0	0	0	1	0	1	0	1	0	0	0	0	0	1	1	1	1	0	1	1	0	0	1	0	1	0
418	SPzjg_07_C08_JHY-E-59.fsa	1	1	0	1	1	1	1	0	0	1	0	0	1	0	0	0	1	1	1	1	0	0	0	0	0	1	0	1	0	1	0	0	0	0	0	1	1	1	1	0	1	1	0	0	1	0	1	0
419	SPzjg_08_D08_JHY-E-60.fsa	1	1	0	1	1	1	1	1	0	1	0	0	1	0	0	0	1	1	1	1	0	0	0	0	0	1	0	1	0	1	0	0	0	1	0	0	1	1	1	0	1	1	0	0	1	1	0	0
420	SPzjg_10_E08_JHY-E-61.fsa	1	1	0	1	1	1	1	0	0	1	0	0	1	0	0	0	1	1	1	1	0	0	0	0	0	1	0	1	0	1	0	0	0	0	0	1	1	1	1	0	1	1	0	0	1	0	1	0
421	SPzjg_11_F08_JHY-E-62.fsa	1	1	0	1	1	1	1	0	0	1	0	0	1	0	0	0	1	1	1	1	0	0	0	0	0	1	0	1	0	1	0	0	0	0	0	1	1	1	1	0	1	1	0	0	1	0	1	0
422	SPzjg_12_G08_JHY-E-63.fsa	1	1	0	1	1	1	1	1	0	1	0	0	1	0	0	0	1	1	1	1	0	0	0	0	0	1	0	1	0	1	0	0	0	1	0	1	1	1	1	0	1	1	0	0	1	0	0	0
423	XCrw_01_B06_JHY-B-42.fsa	1	1	0	1	1	1	1	1	0	1	0	0	0	1	0	0	1	1	1	1	0	0	0	1	0	1	0	1	0	1	0	0	0	1	1	1	0	1	1	0	1	1	0	0	1	0	1	0
424	XCrw_02_C06_JHY-B-43.fsa	1	1	0	1	1	1	1	1	0	1	0	0	0	0	0	0	1	1	1	1	0	0	0	0	0	1	0	1	0	1	0	0	0	1	1	1	0	1	1	0	1	1	0	1	1	0	1	0
425	XCrw_03_D06_JHY-B-44.fsa	1	1	0	1	1	1	1	1	0	1	0	0	0	1	0	0	1	1	1	1	0	0	0	1	0	0	0	1	0	1	0	0	0	1	1	1	0	1	1	1	1	0	0	0	1	0	1	0
426	XCrw_05_F06_JHY-B-46.fsa	1	1	0	1	1	1	1	1	0	1	0	0	0	1	0	0	1	1	1	1	0	0	0	1	0	1	0	1	0	1	0	1	0	0	1	1	0	1	1	0	1	1	0	0	1	1	1	0
427	XCrw_06_G06_JHY-B-47.fsa	1	1	0	1	1	1	1	1	0	1	0	0	0	0	0	0	1	1	1	1	0	0	0	1	0	1	0	1	0	1	0	1	0	0	1	1	0	1	1	0	1	1	0	0	1	0	1	0
428	XCrw_07_A11_JHY-B-48加.fsa	1	1	0	1	1	1	1	1	0	1	0	0	0	1	0	0	1	1	1	1	0	0	0	1	0	1	1	1	0	1	0	0	0	1	1	1	0	1	1	1	1	0	0	0	0	0	1	0
429	XCrw_08_A07_JHY-B-49.fsa	1	1	0	1	1	1	1	1	0	1	0	0	0	0	0	0	1	1	1	1	0	0	0	1	0	1	0	1	0	1	0	0	0	1	1	1	0	1	1	0	1	1	0	0	1	1	1	0
430	XCrw_09_B07_JHY-B-50.fsa	1	1	0	1	1	1	1	1	0	1	0	0	0	0	0	0	1	1	1	1	0	0	0	1	0	1	0	1	0	1	0	0	0	1	1	1	0	1	1	1	1	1	0	0	1	1	0	0
431	XCrw_11_D07_JHY-B-52.fsa	1	1	0	1	1	1	1	1	0	1	0	0	0	0	0	0	1	1	1	1	0	0	0	1	0	1	0	1	0	1	0	0	0	0	1	1	0	1	1	0	1	1	0	0	0	0	1	0
432	XCrw_12_E07_JHY-B-53.fsa	1	1	1	1	1	1	1	1	1	1	0	0	0	0	0	0	1	1	1	1	0	0	0	0	0	1	0	1	0	1	?	1	0	1	1	1	0	1	1	0	1	0	0	0	0	0	1	0
433	XCrw_13_F07_JHY-B-54.fsa	1	1	0	1	1	1	1	1	0	1	0	0	0	0	0	0	1	1	1	1	0	0	0	1	0	1	0	1	0	1	0	0	0	1	1	1	0	1	1	0	1	1	0	0	1	0	1	0
434	XCrw_15_H07_JHY-B-56.fsa	1	1	0	1	1	1	1	1	0	1	0	0	0	0	0	0	1	1	1	1	0	0	0	0	1	1	0	1	0	1	0	0	0	0	1	1	0	1	1	0	1	1	0	0	1	0	1	0
435	XCrw_17_B08_JHY-B-58.fsa	1	1	0	1	1	1	1	1	0	1	0	0	0	1	0	0	1	1	1	1	0	0	0	1	0	1	0	1	0	1	0	0	0	1	1	1	0	1	1	1	1	1	0	0	1	0	1	0
436	XCsg_05_E10_JHY-B-26加.fsa	1	0	0	1	1	1	0	0	0	1	0	0	0	0	0	0	1	1	1	1	0	0	0	1	0	1	0	1	0	0	0	0	0	1	1	1	0	1	1	1	1	0	0	0	1	0	1	0
437	XCsg_06_C04_JHY-B-27.fsa	1	1	0	1	1	1	1	1	0	1	0	0	0	1	0	0	1	1	1	1	0	0	0	1	1	1	0	1	0	1	1	0	0	1	1	1	0	1	1	0	0	1	0	0	1	0	0	0
438	XCsg_08_E04_JHY-B-29.fsa	1	1	1	1	1	1	1	1	1	1	0	0	0	0	0	0	1	1	1	1	0	0	0	1	0	1	0	1	0	1	0	0	0	0	1	1	0	1	1	1	1	0	0	0	1	1	0	0
439	XCsg_09_F04_JHY-B-30.fsa	1	1	0	1	1	1	1	1	0	1	0	0	0	0	0	0	1	1	1	1	0	0	0	1	0	1	0	1	0	1	0	1	0	1	1	1	0	1	1	0	1	1	0	1	1	0	1	0
440	XCsg_12_A05_JHY-B-33.fsa	1	1	0	1	1	1	1	1	0	1	0	0	0	0	0	0	1	1	1	1	0	0	0	1	1	1	0	1	0	1	0	0	0	1	1	1	0	1	1	1	1	0	0	0	1	1	0	0
441	XCsg_13_B05_JHY-B-34.fsa	1	1	0	1	1	1	1	1	0	1	0	0	0	0	0	0	1	1	1	1	0	0	0	1	0	1	0	1	0	1	0	1	0	0	1	1	0	1	1	0	1	1	0	0	1	0	1	0
442	XCsg_14_C05_JHY-B-35.fsa	1	1	0	1	1	1	1	1	0	1	0	0	0	0	0	0	1	1	1	1	0	0	0	1	0	1	0	1	0	1	0	0	0	0	1	1	0	1	1	0	1	1	0	1	1	1	0	0
443	XCsg_15_D05_JHY-B-36.fsa	1	1	1	1	1	1	1	1	0	1	0	0	0	0	0	0	1	1	1	1	0	0	0	1	0	1	0	1	0	0	0	0	0	1	1	1	0	1	1	1	1	1	0	0	1	1	0	0
444	XCsg_16_E05_JHY-B-37.fsa	1	1	0	1	1	1	1	1	0	1	0	0	0	0	0	0	1	1	1	1	0	0	0	1	0	1	0	1	0	1	0	0	0	1	1	1	0	1	1	1	1	1	0	1	1	0	0	0
445	XCsg_17_F05_JHY-B-38.fsa	1	1	1	1	1	1	1	1	0	1	0	0	0	0	0	0	1	1	1	1	0	0	0	1	0	1	0	1	0	1	?	0	0	0	1	1	0	1	1	0	1	1	0	0	1	0	0	0
446	XCsg_18_G05_JHY-B-39.fsa	1	1	0	1	1	1	1	1	0	1	0	0	0	0	0	0	1	1	1	1	0	0	0	1	0	1	0	1	0	1	1	0	0	1	1	1	0	1	1	1	1	1	0	1	0	1	1	0
447	XCsg_19_H05_JHY-B-40.fsa	1	1	0	1	1	1	1	1	0	1	0	0	0	0	0	0	1	1	1	1	0	0	0	0	0	1	0	1	0	1	0	1	0	1	1	0	0	1	1	1	1	0	0	0	1	0	1	0
448	XCsg_21_A06_JHY-B-41.fsa	1	1	0	1	1	1	1	1	0	1	0	0	0	0	0	0	1	1	1	1	0	0	0	1	0	1	0	1	0	1	0	1	0	1	1	1	0	1	1	0	1	1	0	1	1	0	1	0
449	XJ_01_JHY-G-59-C08_.fsa	1	1	0	1	1	1	1	1	0	1	0	0	1	1	0	0	1	1	1	1	1	0	0	0	0	1	0	1	0	1	0	0	0	1	1	1	0	0	1	1	1	1	0	0	0	0	1	0
450	XJ_02_JHY-G-60-D08_.fsa	1	1	0	1	1	1	1	1	0	1	0	0	1	1	0	0	1	1	1	1	1	0	0	0	0	1	0	1	0	1	0	0	0	0	1	1	1	0	1	0	1	1	0	0	0	0	1	0
451	XJ_03_JHY-G-61-E08_.fsa	1	1	0	1	1	1	1	1	1	1	0	0	1	1	0	0	1	1	1	1	1	0	0	0	0	1	0	1	0	1	0	0	0	0	1	1	0	0	1	0	1	1	0	0	1	1	1	0
452	XJ_05_JHY-G-63-G08_.fsa	1	1	0	1	1	1	1	1	0	1	0	0	1	0	0	0	1	1	1	1	1	0	0	0	0	1	0	1	0	1	0	0	0	1	1	1	1	0	1	0	1	1	0	0	0	0	1	0
453	XJ_06_JHY-G-64-H08_.fsa	1	1	0	1	1	1	1	1	1	1	0	0	1	0	0	0	1	1	1	1	1	0	0	0	0	1	0	1	0	1	0	0	0	0	1	1	1	0	1	1	1	0	0	0	0	0	1	0
454	XJ_07_JHY-G-65-A09_.fsa	1	1	0	1	1	1	1	1	0	1	0	0	1	1	0	0	1	1	1	1	1	0	0	0	0	1	0	1	0	1	0	0	0	1	1	1	1	0	1	1	1	1	0	1	0	0	0	0
455	XJ_08_JHY-G-66-B09_.fsa	1	1	0	1	1	1	1	1	0	1	0	0	1	1	0	0	1	1	1	1	1	0	0	0	0	1	0	1	0	1	0	0	0	0	1	1	0	0	1	0	1	1	0	0	0	0	1	0
456	XJ_09_JHY-G-67-C09_.fsa	1	1	0	1	1	1	1	1	0	1	0	0	1	0	0	0	1	1	1	1	1	0	0	0	0	1	0	1	0	1	0	0	0	0	0	1	1	0	1	0	1	1	0	0	0	0	1	0
457	XJ_10_JHY-G-68-D09_.fsa	1	1	0	1	1	1	1	0	0	1	0	0	1	0	0	0	1	1	1	1	1	0	0	0	0	1	0	1	0	1	0	0	0	1	0	1	1	1	1	1	0	1	0	0	0	0	1	0
458	XJ_11_JHY-G-69-E09_.fsa	1	1	0	1	1	1	1	1	0	1	0	0	1	0	1	0	1	1	1	1	1	0	0	0	0	1	0	1	0	1	0	0	0	1	0	1	1	0	1	0	1	1	0	0	1	0	1	0
459	XJ_12_JHY-G-70-F09_.fsa	1	1	0	1	1	1	1	1	0	1	0	0	1	0	0	0	1	1	1	1	0	0	0	0	0	1	0	1	0	1	0	0	0	1	1	1	1	0	1	0	1	1	0	0	0	0	0	0
460	XJ_13_JHY-G-71-G09_.fsa	1	1	0	1	1	1	1	0	0	1	0	0	1	0	0	0	1	1	1	1	1	0	0	1	0	1	0	1	0	1	0	0	0	1	0	1	1	0	1	0	1	1	0	1	0	1	1	0
461	XJ_16_JHY-G-73-A10_.fsa	1	1	0	1	1	1	1	0	0	1	0	0	1	0	0	0	1	1	1	1	1	0	0	0	0	0	0	1	0	1	0	0	0	1	0	1	1	0	1	1	1	0	0	1	0	0	1	0
462	XJ_17_H04_JHY-G-74加.fsa	1	1	0	1	1	1	1	1	0	1	0	0	1	0	0	0	1	1	1	1	1	0	0	0	0	1	0	1	0	1	0	0	0	1	1	1	0	0	1	0	0	1	0	0	0	0	1	0
463	XJ_19_JHY-G-76-D10_.fsa	1	1	0	1	1	1	1	0	0	1	0	0	1	1	0	0	1	1	1	1	1	0	0	0	0	1	0	1	0	1	0	0	0	1	1	1	1	0	1	0	1	1	0	0	0	1	1	0
464	XLc_01_JHY-D-20.fsa	1	1	0	1	1	1	1	1	0	1	0	0	0	0	1	0	1	1	1	1	1	0	0	0	0	0	0	1	0	1	0	0	0	1	0	1	0	1	1	0	0	0	0	0	0	0	0	0
465	XLc_03_JHY-D-22.fsa	1	1	0	1	1	1	1	1	0	1	0	0	0	0	0	0	1	1	1	1	1	0	0	0	0	1	0	1	0	0	0	0	0	1	1	1	0	1	1	0	0	1	0	0	1	0	0	0
466	XLc_05_E07_JHY-D-24加.fsa	1	1	1	1	1	1	1	1	0	1	0	0	0	0	0	0	1	1	1	1	1	0	0	1	0	1	0	1	0	0	0	1	0	0	0	1	0	1	1	0	1	1	0	1	1	0	0	0
467	XLc_06_F02_JHY-D-25加.fsa	1	1	0	1	1	1	1	1	0	1	0	0	0	1	1	0	1	1	1	1	1	0	0	1	0	0	0	1	0	1	0	0	0	1	0	1	0	1	1	0	1	1	0	1	1	0	0	0
468	XLc_07_B10_JHY-D-26加.fsa	1	1	1	1	1	1	1	1	0	1	0	0	0	0	0	0	1	1	1	1	1	0	0	0	0	1	0	1	0	1	0	0	0	0	1	1	0	1	1	0	0	1	0	0	0	0	0	0
469	XLc_08_JHY-D-27.fsa	1	1	0	1	1	1	1	1	0	1	0	0	0	0	1	0	1	1	1	1	1	0	0	1	0	1	0	1	0	1	0	0	0	1	0	1	0	1	1	0	0	1	0	0	1	0	0	0
470	XLc_10_JHY-D-28.fsa	1	1	0	1	1	1	1	0	0	1	0	0	1	0	0	0	1	1	1	1	1	0	0	0	0	1	0	1	0	1	0	1	0	1	1	1	0	0	1	0	1	1	0	0	1	0	0	0
471	XLc_11_JHY-D-29.fsa	1	1	0	1	1	1	1	1	0	1	0	0	0	0	1	0	1	1	1	1	1	0	0	1	0	1	0	1	0	1	0	1	0	1	0	1	0	1	1	1	1	1	0	0	1	1	0	0
472	XLc_12_JHY-D-30.fsa	1	1	1	1	1	1	1	1	0	1	0	0	0	0	1	0	1	1	1	1	1	0	0	0	0	0	0	1	0	1	0	0	0	1	0	1	0	1	1	0	1	1	0	0	1	0	0	0
473	XLc_13_JHY-D-31.fsa	1	1	0	1	1	1	1	0	0	1	0	0	0	0	1	0	1	1	1	1	1	0	0	0	0	0	0	1	0	1	0	0	0	1	0	1	0	1	1	0	0	1	0	0	1	0	0	0
474	XLc_14_JHY-D-32.fsa	1	1	0	1	1	1	1	1	0	1	0	0	0	0	0	0	1	1	1	1	1	0	0	1	1	0	0	1	0	1	0	0	0	0	0	1	0	1	1	0	1	1	0	1	1	0	0	0
475	XLc_15_JHY-D-33.fsa	1	1	0	1	1	1	1	1	0	1	0	0	0	0	1	0	1	1	1	1	1	0	0	1	0	0	0	1	0	1	0	1	0	1	1	1	0	1	1	0	0	1	0	0	1	0	0	0
476	XLc_16_JHY-D-34.fsa	1	1	0	1	1	1	1	0	0	1	0	0	0	0	1	0	1	1	1	1	1	0	0	1	0	1	0	1	0	1	0	0	0	1	0	1	0	1	1	0	0	1	0	0	1	0	0	0
477	XLc_17_JHY-D-35.fsa	1	1	0	1	1	1	1	1	0	1	0	0	0	0	1	0	1	1	1	1	1	0	0	1	0	0	0	1	0	1	0	0	0	0	0	1	0	1	1	0	1	1	0	0	1	0	0	0
478	XLc_18_JHY-D-36.fsa	1	1	0	1	1	1	1	1	0	1	0	0	0	0	1	0	1	1	1	1	1	0	0	1	0	0	0	1	0	1	0	0	0	0	0	1	0	1	1	0	1	1	0	0	1	0	0	0
479	XLc_20_H07_JHY-D-38加.fsa	1	1	0	1	1	1	1	1	0	1	0	0	0	0	0	0	1	1	1	1	1	0	0	0	0	1	0	1	0	1	0	0	0	1	0	1	0	1	1	0	1	1	0	0	1	0	0	0
480	XLylx_03_JHY-G-03-C01_.fsa	1	1	1	1	1	1	1	1	0	1	0	0	0	0	0	0	1	1	1	1	1	0	0	1	0	1	0	1	0	1	0	0	0	1	0	1	0	1	1	0	1	1	0	0	1	1	0	0
481	XLylx_04_JHY-G-04-D01_.fsa	1	1	0	1	1	1	1	1	0	1	0	0	0	0	0	0	1	1	1	1	1	0	0	1	0	1	0	1	0	1	0	0	0	1	0	1	0	1	1	0	0	1	0	1	1	1	1	0
482	XLylx_05_JHY-G-05-E01_.fsa	1	1	0	1	1	1	1	1	0	1	0	0	0	1	1	0	1	1	1	1	1	0	0	0	0	1	0	1	0	1	0	0	0	1	0	1	0	1	1	0	1	1	0	0	1	0	0	0
483	XLylx_06_JHY-G-06-F01_.fsa	1	1	0	1	1	1	1	1	0	1	0	0	0	0	1	0	1	1	1	1	0	0	0	1	0	1	0	1	0	1	0	0	0	1	0	1	0	1	1	0	1	1	0	0	1	0	1	0
484	XLylx_07_JHY-G-07-G01_.fsa	1	1	0	1	1	1	0	1	0	1	0	0	0	1	1	0	0	1	1	1	1	0	0	1	0	0	0	1	0	1	0	0	0	1	1	0	0	1	1	0	0	1	0	1	1	0	1	0
485	XLylx_09_JHY-G-09-A02_.fsa	1	1	0	1	1	1	1	0	0	1	0	0	0	0	1	0	1	1	1	1	1	0	0	0	0	1	0	1	0	1	0	0	0	1	0	1	0	1	1	0	1	1	0	0	1	1	0	0
486	XLylx_10_JHY-G-10-B02_.fsa	1	1	0	1	1	1	1	0	1	1	0	0	0	0	0	0	1	1	1	1	1	0	0	0	0	0	0	1	0	1	0	0	0	1	0	1	0	1	1	0	1	1	0	0	1	1	0	0
487	XLylx_11_JHY-G-11-C02_.fsa	1	1	0	1	1	1	1	0	0	1	0	0	0	1	1	0	1	1	1	1	1	0	0	0	0	1	0	1	0	1	0	0	0	1	0	1	0	1	1	0	0	1	0	0	1	0	0	0
488	XLylx_12_JHY-G-12-D02_.fsa	1	0	0	1	1	1	1	0	0	1	0	0	0	0	0	0	1	1	1	1	1	0	0	1	0	1	0	1	0	1	0	0	0	1	0	1	0	1	1	0	1	1	0	0	1	0	0	0
489	XLylx_13_JHY-G-13-E02_.fsa	1	1	0	1	1	1	1	1	0	1	0	0	0	1	1	0	1	1	1	1	0	0	0	1	0	1	0	1	0	1	1	0	0	1	0	1	0	1	1	0	1	1	0	0	1	1	0	0
490	XLylx_15_JHY-G-14-F02_.fsa	1	1	0	1	1	1	1	0	0	1	0	0	0	1	0	0	1	1	1	1	1	0	0	1	0	1	0	1	0	1	0	0	0	1	0	1	0	1	1	0	1	1	0	0	0	1	0	0
491	XLylx_16_JHY-G-15-G02_.fsa	1	1	0	1	1	1	1	1	0	1	0	0	0	0	1	0	1	1	1	1	0	0	0	1	0	1	0	1	0	1	0	0	0	1	0	1	0	1	1	0	1	1	0	0	1	1	0	0
492	XLylx_17_JHY-G-16-H02_.fsa	1	1	1	1	1	1	1	1	0	1	0	0	0	1	1	0	1	1	1	1	1	0	0	1	0	0	0	1	0	1	0	0	0	1	1	1	0	1	1	0	1	1	0	0	1	0	0	0
493	XLylx_20_JHY-G-19-C03_.fsa	1	1	0	1	1	1	1	0	0	1	0	0	0	0	1	0	1	1	1	1	1	0	0	1	0	1	0	1	0	1	0	0	0	1	1	1	0	1	1	0	1	1	0	0	1	0	0	0
494	YB_01_A01_JHY-E-01.fsa	1	1	0	1	1	1	1	0	0	1	0	0	0	1	0	0	1	1	1	1	0	0	0	1	0	1	0	0	1	1	0	0	0	1	1	1	0	1	1	0	1	1	0	1	1	1	0	0
495	YB_02_B01_JHY-E-02.fsa	1	1	0	1	1	1	1	0	0	1	0	0	0	1	0	1	1	1	1	1	0	0	0	0	0	1	0	0	1	1	0	0	0	0	1	1	0	0	1	0	0	1	0	0	1	1	0	0
496	YB_04_C01_JHY-E-03.fsa	1	1	0	1	1	1	1	0	0	1	0	0	0	1	0	0	1	1	1	1	0	0	0	1	0	1	0	0	1	1	0	0	0	0	1	1	0	0	1	0	0	1	0	0	1	1	1	0
497	YB_05_D01_JHY-E-04.fsa	1	1	0	1	1	1	1	0	0	1	0	0	0	1	0	0	1	1	1	1	0	0	0	1	0	1	0	0	1	1	0	0	0	0	1	1	0	0	1	0	0	1	0	0	1	1	0	0
498	YB_06_E01_JHY-E-05.fsa	1	1	0	1	1	1	1	0	0	1	0	0	0	1	0	1	1	1	1	1	0	0	0	1	0	1	0	0	1	1	0	0	0	0	1	1	0	1	1	0	1	1	0	0	1	0	0	0
499	YB_07_F01_JHY-E-06.fsa	1	1	0	1	1	1	1	0	0	1	0	0	1	1	0	0	1	1	1	1	0	0	0	1	0	1	0	0	1	1	0	1	0	0	1	1	0	0	1	0	1	1	0	0	1	0	1	0
500	YB_10_G01_JHY-E-07.fsa	1	1	0	1	1	1	1	0	0	1	0	0	0	0	0	1	1	1	1	1	0	0	0	0	0	1	0	0	1	1	0	0	0	1	1	1	0	0	1	0	1	1	0	1	1	0	1	0
501	YB_11_H01_JHY-E-08.fsa	1	1	0	1	1	1	1	0	0	1	0	0	0	1	0	0	1	1	1	1	0	0	0	0	0	1	0	0	1	1	0	0	0	1	1	1	0	0	1	0	1	1	0	0	1	0	1	0
502	YB_12_A02_JHY-E-09.fsa	1	1	0	1	1	1	1	1	0	1	0	0	0	1	0	0	1	1	1	1	0	0	0	0	0	1	1	0	1	1	0	0	0	0	1	1	0	1	1	0	1	1	0	0	1	0	1	0
503	YB_13_B02_JHY-E-10.fsa	1	1	0	1	1	1	1	0	0	1	0	0	0	1	0	0	1	1	1	1	1	0	0	1	0	1	0	0	1	1	0	0	0	0	1	1	0	0	1	0	1	1	0	0	1	0	1	0
504	YB_14_C02_JHY-E-11.fsa	1	1	0	1	1	1	1	0	0	1	0	0	0	1	0	0	1	1	1	1	0	0	0	0	0	1	0	0	1	1	0	0	0	1	1	1	0	0	1	0	0	1	0	0	1	1	0	0
505	YB_15_D02_JHY-E-12.fsa	1	1	0	1	1	1	1	0	0	1	0	0	0	1	0	0	1	1	1	1	1	0	0	0	0	1	0	0	1	1	0	0	0	1	1	1	0	0	1	0	1	1	0	0	1	0	0	0
506	YB_16_E02_JHY-E-13.fsa	1	1	0	1	1	1	1	0	0	1	0	0	0	1	0	0	1	1	1	1	1	0	0	0	0	1	0	1	1	1	0	0	0	0	1	1	0	0	1	0	1	1	0	0	1	0	0	0
507	YB_17_F02_JHY-E-14.fsa	1	1	0	1	1	1	1	0	0	1	0	0	0	1	0	0	1	1	1	1	0	0	0	0	0	0	0	1	1	1	0	0	0	1	1	0	0	1	1	0	1	1	0	0	1	0	1	0
508	YB_18_G02_JHY-E-15.fsa	1	1	1	1	1	1	1	0	0	1	0	0	0	0	0	1	1	1	1	1	0	0	0	0	0	0	0	1	1	1	0	0	0	1	1	1	0	0	1	0	1	1	0	1	1	0	1	0
509	YB_19_H02_JHY-E-16.fsa	1	1	1	1	1	1	1	0	0	1	0	0	0	1	0	0	1	1	1	1	1	0	0	0	0	1	0	1	1	1	0	0	0	1	1	1	0	1	1	0	1	1	0	0	1	1	1	0
510	YB_20_A03_JHY-E-17.fsa	1	1	0	1	1	1	1	0	0	1	0	0	0	1	0	0	1	1	1	1	0	0	0	0	0	1	0	1	1	1	0	0	0	1	1	1	0	1	1	0	1	1	0	0	1	1	0	0
511	YJ_03_C-55.fsa	1	1	0	1	1	1	1	1	0	1	0	0	0	1	0	0	1	1	1	1	1	0	0	0	0	1	0	1	0	1	0	0	0	1	0	1	0	1	1	0	0	1	0	0	1	1	0	0
512	YJ_04_C-56.fsa	1	1	0	1	1	1	1	1	0	1	0	0	0	0	1	0	1	1	1	1	0	0	0	0	0	1	0	1	0	1	0	0	0	1	0	1	0	1	1	0	1	1	0	0	1	0	0	0
513	YJ_05_C-57.fsa	1	1	0	1	1	1	1	1	0	1	0	0	0	1	1	0	1	1	1	1	0	0	0	0	0	1	0	1	0	1	0	0	0	1	1	1	0	1	1	0	1	1	0	0	1	0	0	0
514	YJ_06_C-58.fsa	1	1	0	1	1	1	1	1	0	1	0	1	0	1	0	0	1	1	1	1	1	0	0	0	0	1	0	1	0	1	0	0	0	0	0	1	0	1	1	1	0	0	0	0	1	0	0	0
515	YJ_07_H04_JHY-C-59加.fsa	1	1	0	1	1	1	1	0	0	1	0	0	0	0	1	0	1	1	1	1	0	0	0	0	0	1	0	1	0	1	0	1	0	1	0	1	0	1	1	0	0	0	0	0	1	1	0	0
516	YJ_10_C-62.fsa	1	1	0	1	1	1	1	0	0	1	0	0	0	1	0	0	1	1	1	1	0	0	0	0	0	1	0	1	0	1	0	0	0	1	0	1	0	1	1	0	1	1	0	0	1	0	0	0
517	YJ_11_C-63.fsa	1	1	0	1	1	1	1	0	0	1	0	0	0	1	0	0	1	1	1	1	1	0	0	0	0	1	0	1	0	0	0	0	0	1	0	1	0	1	1	0	0	0	0	0	1	0	0	0
518	YJ_12_C-64.fsa	1	1	0	1	1	1	1	1	1	1	0	0	0	1	0	0	1	1	1	1	0	0	0	1	0	0	0	1	0	1	0	1	0	1	0	1	0	1	1	0	1	1	0	0	1	0	1	0
519	YJ_14_C-66.fsa	1	1	0	1	1	1	1	1	0	1	0	0	0	1	1	0	1	1	1	1	0	0	0	0	0	1	0	1	0	1	0	0	0	1	0	1	0	1	1	0	1	1	0	0	1	0	0	0
520	YJ_17_C-68.fsa	1	1	0	0	1	1	0	1	0	1	0	0	0	0	0	0	1	1	0	1	1	0	0	1	0	0	0	1	0	0	0	0	0	1	0	0	0	1	1	0	0	1	0	0	1	0	0	0
521	YJ_19_C-70.fsa	1	1	0	1	1	1	1	0	0	1	0	0	0	1	1	0	1	1	1	1	0	0	0	0	0	1	0	1	0	1	0	1	0	1	0	1	0	1	1	0	1	1	0	0	1	0	0	0
522	YY_01_A01_JHY-B-01.fsa	1	1	0	1	1	1	1	1	0	1	0	0	0	1	0	0	1	1	1	1	0	0	0	1	0	1	0	1	1	1	0	1	0	1	0	0	0	1	1	0	1	1	0	0	1	1	0	0
523	YY_02_B01_JHY-B-02.fsa	1	1	0	1	1	1	1	1	0	1	0	0	0	1	0	0	1	1	1	1	0	0	0	0	0	1	0	1	1	1	0	1	0	1	0	1	0	1	1	0	1	1	0	0	1	1	1	0
524	YY_03_C01_JHY-B-03.fsa	1	1	0	1	1	1	1	0	0	1	0	0	0	1	0	0	1	1	1	1	0	0	0	0	0	1	0	1	1	1	0	0	0	1	0	0	0	1	1	0	1	1	0	0	1	1	0	0
525	YY_04_D01_JHY-B-04.fsa	1	1	0	1	1	1	1	1	0	1	0	0	0	1	0	0	1	1	1	1	0	0	0	0	0	1	0	0	1	1	0	0	0	0	0	0	0	1	1	0	1	1	0	0	1	1	0	0
526	YY_05_E01_JHY-B-05.fsa	1	1	0	1	1	1	1	1	0	1	0	0	0	1	0	0	1	1	1	1	0	0	0	0	0	1	0	0	1	1	0	0	0	1	0	0	0	0	1	0	1	1	0	0	1	1	1	0
527	YY_06_F01_JHY-B-06.fsa	1	1	0	1	1	1	1	0	0	1	0	0	0	1	0	0	1	1	1	1	0	0	0	0	0	1	0	1	1	1	0	1	0	1	0	1	0	1	1	0	1	1	0	0	1	1	1	0
528	YY_07_G01_JHY-B-07.fsa	1	1	0	1	1	1	1	1	0	1	0	0	0	1	0	0	1	1	1	1	0	0	0	0	0	1	0	0	1	1	0	0	0	1	0	0	0	1	1	0	1	1	0	0	1	1	0	0
529	YY_09_A02_JHY-B-09.fsa	1	1	0	1	1	1	1	1	0	1	0	0	0	1	0	0	1	1	1	1	0	0	0	0	0	1	0	1	0	1	0	1	0	1	0	0	0	1	1	0	1	0	0	0	1	1	1	0
530	YY_10_B02_JHY-B-10.fsa	1	1	0	1	1	1	1	0	0	1	0	0	0	1	0	0	1	1	1	1	0	0	0	0	0	1	0	1	0	1	0	0	0	1	0	0	0	0	1	0	1	1	0	0	1	0	0	0
531	YY_11_C02_JHY-B-11.fsa	1	1	0	1	1	1	1	1	0	1	0	0	0	1	0	0	1	1	1	1	0	0	0	0	0	1	0	1	1	1	0	1	0	1	0	1	0	1	1	0	1	1	0	0	1	1	1	0
532	YY_12_D02_JHY-B-12.fsa	1	1	0	1	1	1	1	1	0	1	0	0	0	1	0	0	1	1	1	1	0	0	0	0	0	1	0	0	1	1	0	0	0	1	0	0	0	1	1	0	1	1	0	0	1	1	0	0
533	YY_13_E02_JHY-B-13.fsa	1	1	0	1	1	1	1	1	0	1	0	0	0	1	0	0	1	1	1	1	0	0	0	0	0	1	0	0	1	1	0	0	0	1	0	0	0	0	1	0	1	1	0	0	1	0	1	0
534	YY_14_F02_JHY-B-14.fsa	1	1	0	1	1	1	1	1	0	1	0	0	0	1	0	0	1	1	1	1	0	0	0	0	0	1	0	0	1	1	0	1	0	0	0	0	0	1	1	0	1	1	0	0	1	1	1	0
535	YY_16_G02_JHY-B-15.fsa	1	1	0	1	1	1	1	0	0	1	0	0	0	1	0	0	1	1	1	1	0	0	0	0	0	1	0	0	1	1	0	0	0	1	0	0	0	1	1	0	1	0	0	0	1	1	0	0
536	YY_18_A03_JHY-B-17.fsa	1	1	0	1	1	1	1	1	0	1	0	0	0	1	0	0	1	1	1	1	0	0	0	0	0	1	0	1	1	1	0	0	0	1	0	1	0	1	1	0	1	1	0	0	1	1	1	0
537	YY_19_B03_JHY-B-18.fsa	1	1	0	1	1	1	1	0	0	1	0	0	0	1	0	0	1	1	1	1	0	0	0	0	0	1	0	1	1	1	0	0	0	1	0	0	0	1	1	0	1	0	0	0	1	0	0	0
538	YY_20_C03_JHY-B-19.fsa	1	1	0	1	1	1	1	0	0	1	0	0	0	1	0	0	1	1	1	1	0	0	0	0	0	1	0	0	1	1	0	0	0	1	0	0	0	1	1	0	1	1	0	0	1	0	0	0
539	YY_21_D03_JHY-B-20.fsa	1	1	0	1	1	1	1	1	0	1	0	0	0	1	0	0	1	1	1	1	0	0	0	0	0	1	0	1	1	1	0	1	0	1	0	0	0	1	1	0	1	1	0	0	1	1	0	0
540	ZD_01_JHY-D-78.fsa	1	1	0	1	1	1	1	0	0	1	0	0	0	1	0	0	1	1	1	1	0	0	0	0	0	1	0	1	0	1	0	0	0	0	1	0	0	1	1	0	1	1	0	0	0	0	1	0
541	ZD_03_JHY-D-79.fsa	1	1	0	1	1	1	1	0	0	1	0	0	0	1	0	0	1	1	1	1	0	0	0	1	0	1	0	1	0	1	0	0	0	0	1	0	0	1	1	0	0	1	0	0	0	0	1	0
542	ZD_05_JHY-D-81.fsa	1	1	0	1	1	1	1	0	0	1	0	0	0	1	1	0	1	1	1	1	1	0	0	1	0	1	0	1	0	1	0	0	0	1	0	1	0	1	1	0	1	1	0	1	0	0	0	0
543	ZD_06_JHY-D-82.fsa	1	1	0	1	1	1	1	0	0	1	0	0	0	0	0	0	1	1	1	1	0	0	0	0	0	1	0	1	0	1	0	0	0	0	1	1	0	1	1	0	0	1	0	0	1	0	1	0
544	ZD_07_JHY-D-83.fsa	1	1	0	1	1	1	1	0	0	1	0	0	0	1	0	0	1	1	1	1	0	0	0	0	0	1	0	1	0	1	0	0	0	0	1	0	0	1	0	0	1	0	0	0	1	0	1	0
545	ZD_08_H09_JHY-D-84加.fsa	1	1	0	1	1	1	1	0	0	1	0	0	0	1	0	0	1	1	1	1	0	0	0	1	0	1	0	1	1	1	0	0	0	0	1	1	0	1	1	0	0	0	0	0	1	0	1	0
546	ZD_09_JHY-D-85.fsa	1	1	0	1	1	1	1	0	0	1	0	0	0	1	0	0	1	1	1	1	1	0	0	1	0	1	0	1	1	1	0	0	0	1	1	1	0	1	1	0	0	1	0	0	0	0	1	0
547	ZD_10_JHY-D-86.fsa	1	1	0	1	1	1	1	0	0	1	0	0	0	1	0	0	1	1	1	1	0	0	0	0	0	1	0	1	1	1	0	0	0	1	1	1	0	1	1	0	0	0	0	0	0	0	1	0
548	ZD_11_JHY-D-87.fsa	1	1	0	1	1	1	1	0	0	1	0	0	0	1	0	0	1	1	1	1	0	0	0	0	0	1	0	1	0	1	0	1	0	1	1	1	0	1	1	0	1	0	0	0	1	0	1	0
549	ZD_12_JHY-D-88.fsa	1	1	0	1	1	1	1	0	0	1	0	0	0	1	0	0	1	1	1	1	0	0	0	0	0	0	0	1	1	1	0	0	0	0	1	1	0	1	1	0	1	1	0	1	1	0	1	0
550	ZD_13_JHY-D-89.fsa	1	1	0	1	1	1	1	0	0	1	0	0	0	1	0	0	1	1	1	1	0	0	0	1	0	0	0	1	1	1	0	1	0	0	1	0	0	1	?	0	1	1	0	1	1	0	1	0
551	ZD_14_JHY-D-90.fsa	1	1	0	1	1	1	1	0	0	1	0	0	0	1	0	0	1	1	1	1	0	0	0	0	0	1	0	1	1	1	0	0	0	1	1	0	0	1	1	0	1	1	0	0	1	0	1	0
552	ZD_15_JHY-D-91.fsa	1	1	0	1	1	1	1	0	0	1	0	0	0	1	0	0	1	1	1	1	0	0	0	1	0	1	0	1	1	1	0	0	0	1	1	0	0	1	1	0	0	1	0	0	1	0	1	0
553	ZD_16_JHY-D-92.fsa	1	1	0	1	1	1	1	0	0	1	0	0	0	1	0	0	1	1	1	1	0	0	0	0	0	1	0	1	0	1	0	0	0	0	1	1	0	1	1	0	0	1	0	0	0	0	1	0
554	ZD_17_JHY-D-93.fsa	1	1	0	1	1	1	1	0	0	1	0	0	0	0	1	0	1	1	1	1	1	0	0	0	0	0	0	1	0	1	0	0	0	1	0	1	0	1	1	0	0	1	0	0	1	0	0	0
555	ZD_18_JHY-D-94.fsa	1	1	0	1	1	1	1	0	0	1	0	0	0	0	1	0	1	1	1	1	1	0	0	0	0	0	0	1	0	1	0	0	0	1	0	1	0	1	1	0	1	1	0	0	1	0	0	0
556	ZD_19_JHY-D-95.fsa	1	?	0	1	1	1	1	0	0	1	0	0	0	0	0	0	1	1	1	1	0	0	0	0	0	1	0	1	0	1	0	0	0	0	1	1	0	1	1	0	0	0	0	0	0	0	0	0
[truncated: 54 more columns]
