# Supplementary material for: Yalongjiang River Has Had an Important Role in the Dispersal and Divergence of Rosa soulieana in the Hengduan Mountains of China
Source: PLoS One. 2016 Jun 29;11(6):e0158586. doi: 10.1371/journal.pone.0158586 (PMC4927166; doi:10.1371/journal.pone.0158586)
Supplement: S2 Table — (XLSX) [file pone.0158586.s002.xlsx]

## Sheet: JHY_ZYH_AlleleReport (original)
Allele Report
Software Package: SoftGenetics GeneMarker 2.2.0
Date/Time: 2014/9/21 22:56:14
Project: E:\植物所\实验\AFLP\结果\EcoRⅠ(AAG)_MseⅠ(CGT).SGF
Panel: EcoRⅠ(AAG)_MseⅠ(CGT)
Size: EcoRⅠ(AAG)_MseⅠ(CGT)
Analysis Type: AFLP
Report Style: Bin Table
		Blue1	Blue1	Blue1	Blue1	Blue1	Blue1	Blue1	Blue1	Blue1	Blue1	Blue1	Blue1	Blue1	Blue1	Blue1	Blue1	Blue1	Blue1	Blue1	Blue1	Blue1	Blue1	Blue1	Blue1	Blue1	Blue1	Blue1	Blue1	Blue1	Blue1	Blue1	Blue1	Blue1	Blue1	Blue1	Blue1	Blue1	Blue1	Blue1	Blue1	Blue1	Blue1	Blue1	Blue1	Blue1	Blue1	Blue1	Blue1
		123	125	127	130	136	138	139	141	144	145	147	158	164	167	168	170	171	172	174	175	178	179	180	181	184	185	189	193	194	195	196	200	202	204	205	208	214	217	218	220	222	227	229	231	238	239	242	243
1	BSbm_01_ZYH-A-20_D03.fsa	1	1	1	1	1	1	1	1	1	1	1	1	1	1	1	0	1	1	1	1	0	0	1	1	1	1	0	1	0	1	1	1	1	1	1	1	0	1	1	1	1	0	0	1	0	0	1	1
2	BSbm_03_ZYH-A-22_F03.fsa	1	1	1	1	1	1	1	1	1	1	1	1	1	1	1	1	1	1	1	1	0	0	1	1	1	1	1	0	0	1	0	1	1	1	1	1	0	1	1	1	1	0	0	1	0	0	0	1
3	BSbm_04_ZYH-A-23_G03.fsa	1	1	1	1	1	1	1	1	1	1	1	1	1	1	1	1	1	1	1	1	0	0	1	1	1	1	1	1	0	1	0	1	1	1	1	0	0	0	0	1	1	0	0	1	0	0	1	1
4	BSbm_06_ZYH-A-25_A04.fsa	1	1	1	1	0	1	1	1	1	1	1	1	1	1	1	0	1	1	1	1	0	0	1	1	1	1	0	1	0	1	0	1	1	1	1	1	0	0	1	1	1	0	0	1	0	0	1	1
5	BSbm_07_ZYH-A-26_B04.fsa	1	1	1	1	1	1	1	1	1	1	1	1	1	1	1	0	1	1	1	1	0	0	1	1	1	1	1	0	0	1	0	1	1	1	1	1	0	1	1	1	1	0	0	1	0	0	0	1
6	BSbm_08_ZYH-A-27_C04.fsa	1	1	1	1	1	1	1	1	1	1	1	1	1	1	1	0	1	1	1	1	0	0	1	1	1	1	1	0	0	1	0	1	1	1	1	1	0	0	0	1	1	0	0	1	0	0	0	1
7	BSbm_09_ZYH-A-28_D04.fsa	1	1	1	1	1	1	1	1	1	1	1	1	1	1	1	0	1	1	1	1	0	0	1	1	1	1	1	1	0	1	0	1	1	1	1	1	0	1	1	1	1	0	0	1	0	0	0	1
8	BSbm_10_ZYH-A-29_E04.fsa	1	1	1	1	1	1	1	1	1	1	1	1	1	1	1	0	1	1	1	1	0	0	1	1	1	1	1	0	0	1	0	1	1	1	1	1	0	1	0	1	1	0	0	1	0	0	0	1
9	BSbm_11_ZYH-A-30_F04.fsa	1	1	1	1	1	1	1	1	1	1	1	1	1	1	1	0	1	1	1	1	0	0	1	1	1	1	1	0	0	1	0	1	1	1	1	1	0	1	1	1	1	0	0	1	0	0	0	1
10	BSbm_12_ZYH-A-31_G04.fsa	1	1	1	1	1	1	1	1	1	1	1	1	1	1	1	0	1	1	1	1	0	0	1	1	1	1	1	0	0	1	0	1	1	1	1	1	0	0	1	1	0	0	0	1	0	0	1	1
11	BSbm_13_ZYH-A-32_H04.fsa	1	1	1	1	1	1	1	1	1	1	1	1	1	1	1	0	1	1	1	1	0	0	1	1	1	1	1	1	0	1	0	1	0	1	1	1	0	0	1	1	1	0	0	1	0	0	1	1
12	BSbm_14_ZYH-A-33_A05.fsa	1	1	1	1	1	1	1	1	1	1	1	1	1	1	1	0	1	1	1	1	0	0	1	1	1	1	1	1	0	1	0	1	1	1	1	1	0	1	1	1	1	0	0	1	0	0	1	1
13	BSbm_15_ZYH-A-34_B05.fsa	1	1	1	1	0	1	1	1	1	1	1	1	1	1	1	1	1	1	1	1	0	0	1	1	1	1	1	0	0	1	0	1	1	1	1	1	0	0	1	1	1	0	0	1	1	0	1	1
14	BSbm_16_ZYH-A-35_C05.fsa	1	1	1	1	1	1	1	1	1	1	1	1	1	1	1	0	1	0	1	1	0	0	1	1	1	1	1	1	0	1	0	1	0	1	1	0	0	0	1	0	1	0	0	1	0	0	1	1
15	BSbm_17_ZYH-A-36_D05.fsa	1	1	1	1	1	1	1	1	1	0	1	1	1	1	1	0	1	1	1	1	0	0	1	1	1	1	1	0	0	1	0	1	1	1	1	0	0	0	1	1	1	0	0	1	0	0	0	1
16	BSc_01_ZYH-A-01_A01.fsa	1	1	1	1	1	1	1	1	1	1	1	1	1	1	1	0	1	1	1	1	0	0	1	1	1	0	1	1	0	1	0	1	1	1	1	1	0	1	1	1	0	0	0	1	0	0	1	1
17	BSc_02_ZYH-A-02_B01.fsa	1	1	1	1	0	1	1	1	1	1	1	1	1	1	1	0	1	1	1	1	0	0	1	1	1	1	1	0	0	1	0	1	1	1	1	1	0	1	1	1	1	0	0	1	0	0	0	1
18	BSc_03_ZYH-A-03_C01.fsa	1	1	1	1	1	1	1	1	1	1	1	1	1	1	1	1	1	1	1	1	0	0	1	1	1	1	0	1	0	1	0	1	1	1	1	1	0	1	1	1	1	0	0	1	0	0	1	1
19	BSc_04_ZYH-A-04_D01.fsa	1	1	1	1	0	0	1	1	1	1	1	1	1	1	1	0	1	1	1	1	0	0	1	1	1	1	0	0	0	1	0	1	1	1	1	1	0	0	0	1	1	0	0	1	0	0	1	1
20	BSc_05_ZYH-A-05_E01.fsa	1	1	1	1	0	1	1	1	1	1	1	1	1	1	1	0	1	1	1	1	0	0	1	1	1	1	0	1	0	1	0	1	1	1	1	1	0	0	0	1	0	0	0	1	0	0	1	1
21	BSc_06_ZYH-A-06_F01.fsa	1	1	1	1	0	0	1	1	1	1	1	1	1	1	1	0	1	1	1	1	0	0	1	1	1	1	0	0	0	1	0	1	1	1	1	0	0	0	1	1	1	0	0	1	0	0	0	1
22	BSc_07_ZYH-A-07_G01.fsa	1	1	1	1	1	1	1	1	1	1	1	1	1	1	1	0	1	1	1	1	0	0	1	1	1	1	0	1	0	1	0	1	1	1	1	1	0	1	1	1	1	0	0	1	0	0	1	1
23	BSc_08_ZYH-A-08_H01.fsa	1	1	1	0	0	1	1	1	1	1	1	1	1	1	1	0	1	0	1	1	0	0	1	1	1	1	0	1	0	1	0	1	1	1	1	0	0	1	1	1	1	0	0	1	0	0	0	1
24	BSc_09_ZYH-A-09_A02.fsa	1	1	1	1	0	1	1	1	1	1	1	1	1	1	1	0	1	1	1	1	0	0	1	1	1	0	1	1	0	1	0	1	1	1	1	0	0	1	1	1	1	0	0	1	0	0	0	1
25	BSc_10_ZYH-A-10_C06.fsa	1	1	1	1	0	0	1	1	1	1	1	1	1	1	1	0	1	1	1	1	0	0	1	1	1	1	1	1	0	1	0	0	1	1	1	0	0	1	1	1	1	0	0	1	0	0	1	1
26	BSc_11_ZYH-A-11_C02.fsa	1	1	1	1	1	1	1	1	1	1	1	1	1	1	1	0	1	1	1	1	0	0	1	1	1	1	1	1	0	1	0	1	1	1	1	1	0	1	1	1	1	0	0	1	0	0	1	1
27	BSc_12_ZYH-A-12_D02.fsa	1	1	1	1	0	0	1	1	1	1	1	1	1	1	1	0	1	1	1	1	0	0	1	1	1	1	1	0	0	1	0	1	1	1	1	1	0	0	0	1	1	0	0	1	0	0	1	1
28	BSc_13_ZYH-A-13_E02.fsa	1	1	1	1	1	1	1	1	1	1	1	1	1	1	1	0	1	1	1	1	0	0	1	1	1	0	1	1	0	1	0	1	1	1	1	1	0	0	1	1	1	0	0	1	0	0	1	1
29	BSc_15_ZYH-A-15_G02.fsa	1	1	1	1	1	1	1	1	1	1	1	1	1	1	1	0	1	1	1	1	0	0	1	1	1	1	0	0	0	1	0	1	1	1	1	1	0	1	1	1	1	0	0	1	0	0	0	1
30	BSc_16_ZYH-A-16_H02.fsa	1	1	1	1	1	0	1	1	1	1	1	1	1	1	1	0	1	1	1	1	0	0	1	1	1	1	0	1	0	1	0	1	1	1	1	0	0	1	1	1	1	0	0	1	0	0	1	1
31	BSc_17_ZYH-A-17_A03.fsa	1	1	1	1	1	1	1	1	1	1	1	1	1	1	1	0	1	1	1	1	0	0	1	1	1	1	1	1	0	1	0	1	1	1	1	0	0	1	1	1	1	0	0	1	0	0	0	1
32	BSc_18_ZYH-A-18_B03.fsa	1	1	1	1	1	1	1	1	1	1	1	1	1	1	1	0	1	1	1	1	0	0	1	1	1	1	0	1	0	0	0	1	1	1	1	1	0	0	0	1	1	0	0	1	0	0	1	1
33	BSc_19_ZYH-A-19_C03.fsa	1	1	1	1	1	1	1	1	1	1	1	1	1	1	1	0	1	1	1	1	0	0	1	1	1	1	1	1	0	1	0	1	1	1	1	1	0	1	1	1	1	0	0	1	0	0	1	1
34	BY_02_ZYH-F-21_E03.fsa	1	1	1	1	0	1	1	1	1	1	1	1	1	1	1	0	1	1	1	1	0	0	1	1	1	1	1	0	0	1	1	1	0	1	1	1	0	1	1	0	1	0	0	1	1	0	0	1
35	BY_04_ZYH-F-22_F03.fsa	1	1	1	0	0	1	1	1	1	1	1	1	1	1	0	0	0	0	1	1	0	1	1	1	1	1	1	0	0	1	1	1	0	1	1	0	0	0	1	0	0	0	0	1	0	0	1	1
36	BY_05_ZYH-F-23_G03.fsa	1	1	1	1	0	1	1	1	1	1	1	1	1	1	0	0	1	1	1	1	0	0	1	1	1	1	1	1	0	1	1	1	1	1	1	1	0	1	1	0	1	0	0	1	0	0	0	1
37	BY_07_ZYH-F-25_A04.fsa	1	1	1	1	0	1	1	1	1	1	1	1	1	1	0	0	1	1	1	1	0	0	1	1	1	1	1	1	0	1	1	1	0	1	1	1	0	1	1	0	0	0	0	1	1	0	0	1
38	BY_08_ZYH-F-26_B04.fsa	1	1	1	1	0	1	1	1	1	1	1	1	1	1	0	0	1	1	1	1	0	0	1	1	1	1	1	0	0	1	1	1	0	1	1	0	0	0	1	0	1	0	0	1	1	0	0	1
39	BY_09_ZYH-F-27_C04.fsa	1	1	1	1	0	1	1	1	1	1	1	1	1	1	0	0	1	1	1	1	0	0	1	1	1	1	1	1	0	1	1	1	0	1	1	0	0	0	1	0	1	0	0	1	1	0	1	1
40	BY_10_ZYH-F-28_D04.fsa	1	1	1	0	0	1	1	1	1	1	1	1	1	1	0	0	1	1	1	1	0	0	1	1	1	1	1	0	0	1	1	1	0	1	1	1	0	1	1	0	1	0	0	1	1	0	0	1
41	BY_11_ZYH-F-29_E04.fsa	1	1	0	1	0	1	1	1	1	1	1	1	1	1	0	0	1	1	1	1	0	0	1	1	1	1	1	0	0	1	1	1	0	1	1	1	0	1	1	0	1	0	0	1	1	0	1	1
42	BY_12_ZYH-F-30_F04.fsa	1	1	1	1	0	1	1	1	1	1	1	1	1	0	0	0	1	1	1	1	0	0	1	1	1	1	1	0	0	1	1	1	0	1	1	1	0	1	1	0	0	0	0	1	1	0	1	1
43	BY_14_ZYH-F-32_H04.fsa	1	1	1	1	0	1	1	1	1	1	1	1	1	1	0	0	1	1	1	1	0	0	1	1	1	1	1	1	0	1	1	1	1	1	1	1	0	1	1	0	1	0	0	1	0	0	0	1
44	BY_16_ZYH-F-33_A05.fsa	1	1	1	1	0	1	1	1	1	1	1	1	1	1	0	0	1	1	1	1	0	0	1	1	1	1	1	1	0	1	1	1	0	1	1	1	0	1	1	0	1	0	0	1	1	0	0	1
45	BY_17_ZYH-F-34_B05.fsa	1	1	0	1	0	1	1	1	1	1	1	1	1	1	0	0	1	1	1	1	0	0	1	1	1	1	1	0	0	1	1	1	0	1	1	1	0	1	1	0	0	0	0	1	1	0	0	1
46	BY_18_ZYH-F-35_C05.fsa	1	1	1	1	0	1	1	1	1	1	1	1	1	1	0	0	1	1	1	1	0	1	1	1	1	1	1	0	0	1	1	1	0	1	1	1	0	1	1	0	0	0	0	1	1	0	0	1
47	BY_19_ZYH-F-36_D05.fsa	1	1	1	0	0	1	1	1	1	1	1	1	1	1	0	0	1	1	1	1	0	0	1	1	1	1	1	0	0	1	1	1	0	1	1	1	0	1	1	0	1	0	0	1	1	0	0	1
48	BY_20_ZYH-F-37_E05.fsa	1	1	1	1	0	1	1	1	1	1	1	1	1	1	0	0	1	1	1	1	0	0	1	1	1	1	1	0	0	1	1	1	0	1	1	0	0	1	1	0	1	0	0	1	1	0	0	1
49	CD_04_ZYH-C-71_G09.fsa	1	1	0	1	1	1	1	1	1	1	1	1	1	1	1	0	1	0	1	1	0	0	1	1	1	1	1	0	0	1	1	1	0	1	1	1	0	1	1	0	0	0	0	1	1	0	1	1
50	CD_07_ZYH-C-74_B10.fsa	1	1	0	1	1	1	1	1	1	1	1	1	1	1	1	0	1	1	1	1	0	0	1	1	1	1	1	0	0	1	1	1	0	1	1	1	0	1	1	0	0	0	0	1	1	0	1	1
51	CD_08_ZYH-C-75_C10.fsa	1	1	1	1	1	1	1	1	1	1	1	1	1	1	0	0	1	0	1	1	0	0	1	1	1	1	1	0	0	1	1	1	1	1	1	1	0	1	1	0	0	0	0	1	1	0	1	1
52	CD_09_ZYH-C-76_D10.fsa	1	1	1	1	1	1	1	1	1	1	1	1	1	1	0	0	1	1	1	1	0	0	1	1	1	0	0	0	0	1	0	1	1	1	1	1	0	1	1	0	0	0	0	1	0	0	0	1
53	CD_10_ZYH-C-77_E10.fsa	1	1	0	0	1	1	1	1	1	1	1	1	1	1	0	0	1	0	1	1	0	0	1	1	1	1	1	0	0	1	1	1	1	1	1	1	0	1	1	0	0	0	0	1	1	0	1	1
54	CD_11_ZYH-C-78_F10.fsa	1	1	1	1	0	1	1	1	1	1	1	1	1	1	0	0	1	1	1	1	0	0	1	1	1	1	0	0	0	1	1	1	1	1	1	0	0	1	1	0	0	0	0	1	1	0	1	1
55	CD_14_ZYH-C-81_A11.fsa	1	1	0	1	0	1	1	1	1	1	1	1	1	1	0	0	0	0	1	1	0	0	1	1	1	1	1	0	0	1	0	1	1	1	1	1	0	1	1	0	0	0	0	1	0	0	1	1
56	CD_16_ZYH-C-83_C11.fsa	1	1	0	1	1	1	1	1	1	1	1	1	1	1	0	0	1	1	1	1	0	0	1	1	1	1	1	0	1	1	1	1	1	1	1	1	0	1	1	0	0	0	0	1	1	0	1	1
57	CD_17_ZYH-C-84_D11.fsa	1	1	0	0	1	1	1	1	1	1	1	1	1	1	0	0	1	1	1	1	0	0	1	1	1	1	1	0	0	1	1	1	1	1	1	1	0	1	1	0	0	0	0	1	0	0	1	1
58	CD_18_ZYH-C-85_E11.fsa	1	1	0	1	1	1	1	1	1	1	1	1	1	1	0	0	1	1	1	1	0	0	1	1	1	0	1	0	0	1	0	1	0	1	1	0	0	1	1	0	0	0	0	1	1	0	1	1
59	CD_19_ZYH-C-86_F11.fsa	1	1	1	0	1	0	1	0	1	1	1	1	1	1	0	0	0	1	0	1	0	0	1	1	1	1	1	0	0	1	1	1	0	1	1	0	0	1	0	0	0	0	0	1	1	0	1	1
60	CD_20_ZYH-C-87_G11.fsa	1	1	1	1	1	1	1	1	1	1	1	1	1	1	1	0	1	1	1	1	0	0	1	1	1	1	1	0	0	1	0	1	1	1	1	1	0	1	1	0	0	0	0	1	0	0	1	1
61	CYc_01_ZYH-G-20_D03.fsa	1	1	1	1	0	1	1	0	1	1	1	1	1	0	0	1	1	1	1	1	0	0	1	1	1	1	1	1	0	0	1	1	0	1	1	1	0	1	1	1	1	0	0	1	0	1	0	1
62	CYc_03_ZYH-G-22_F03.fsa	1	1	1	1	0	1	1	0	1	1	1	1	1	0	0	1	1	1	1	1	1	0	1	1	1	1	1	0	0	1	1	1	1	1	1	0	1	0	0	0	1	0	0	1	0	1	0	1
63	CYc_04_ZYH-G-23_G03.fsa	1	1	1	1	0	1	1	0	1	1	1	1	1	1	0	1	1	0	1	1	1	0	1	1	1	1	0	1	0	0	0	1	0	1	1	0	1	1	0	0	1	0	0	1	0	1	0	1
64	CYc_05_ZYH-G-24_H03.fsa	1	1	1	1	0	1	1	0	1	1	1	1	1	1	0	1	1	0	1	1	1	0	1	1	1	1	0	1	0	0	0	1	0	1	1	0	1	1	0	0	1	0	0	1	0	1	0	1
65	CYc_08_ZYH-G-27_C04.fsa	1	1	1	1	0	1	1	0	1	1	1	1	1	0	0	1	1	1	1	1	1	0	1	1	1	1	1	1	1	1	1	1	1	1	1	1	0	1	1	0	1	0	0	1	0	1	0	0
66	CYc_10_ZYH-G-28_D04.fsa	1	1	1	1	0	1	1	0	1	1	1	1	1	1	0	0	1	1	1	1	1	0	1	1	1	1	0	1	0	1	0	1	1	1	1	0	1	0	0	0	1	0	0	1	0	1	1	1
67	CYc_11_ZYH-G-29_E04.fsa	1	1	1	1	0	1	1	0	1	1	1	1	1	0	0	0	1	1	1	1	1	0	1	1	1	1	0	0	0	1	0	1	1	1	1	0	0	1	1	0	0	0	0	1	0	1	1	1
68	CYc_12_ZYH-G-30_F04.fsa	1	1	1	1	0	1	1	0	1	1	1	1	1	1	0	1	1	1	1	1	1	0	1	1	1	1	0	1	0	1	0	1	1	1	1	0	0	1	1	1	1	0	0	1	0	1	0	1
69	CYc_13_ZYH-G-31_G04.fsa	1	1	1	1	0	1	1	0	1	1	1	1	1	1	0	1	1	1	1	1	1	0	1	1	1	1	0	0	0	1	1	1	0	1	1	0	0	1	0	0	1	0	0	1	0	1	0	1
70	CYc_14_ZYH-G-32_H04.fsa	1	1	1	1	0	1	1	1	1	1	1	1	1	1	0	1	1	0	1	1	1	0	1	1	1	1	0	0	0	0	0	1	0	1	1	1	1	1	1	0	0	0	0	1	0	1	1	1
71	CYc_15_ZYH-G-33_A05.fsa	1	1	1	1	0	1	1	0	1	1	1	1	1	1	0	1	1	0	1	1	1	0	1	1	1	1	1	0	1	1	1	1	1	1	1	1	0	1	0	0	1	0	0	1	0	1	1	1
72	CYc_16_ZYH-G-34_B05.fsa	1	1	1	1	0	1	1	0	1	1	1	1	1	0	0	1	0	1	1	0	1	0	1	1	1	1	0	1	0	0	1	1	0	1	1	0	0	1	1	0	1	0	0	1	0	1	1	1
73	CYc_17_ZYH-G-35_C05.fsa	1	1	1	1	0	1	1	1	1	1	1	1	1	0	0	1	1	1	1	0	1	0	1	1	1	1	0	0	0	1	1	1	0	1	1	1	0	1	0	0	1	0	0	1	0	1	0	1
74	CYc_18_ZYH-G-36_D05.fsa	1	1	1	1	0	0	1	0	1	1	1	1	1	1	0	0	1	0	1	1	1	0	1	1	1	1	1	0	0	0	0	1	0	1	1	0	0	1	0	0	0	0	0	1	0	1	0	1
75	CYc_20_ZYH-G-38_F05.fsa	1	1	1	1	0	1	1	0	1	1	1	1	1	1	0	1	1	1	1	1	1	0	1	1	1	1	0	1	0	1	0	1	1	1	1	1	0	1	0	0	1	0	0	1	0	1	1	1
76	CYgy_01_ZYH-C-34_B05.fsa	1	1	0	1	0	1	1	0	1	1	1	1	1	1	0	0	1	0	1	1	0	0	1	1	1	1	1	1	0	1	0	1	0	1	1	0	0	1	0	0	1	0	0	1	0	0	1	1
77	CYgy_02_ZYH-C-35_C05.fsa	1	1	0	1	0	1	1	0	1	1	1	1	1	1	0	1	1	1	1	1	1	0	1	1	1	1	1	0	0	1	0	1	0	1	1	1	0	1	0	1	1	0	0	1	0	1	1	1
78	CYgy_03_ZYH-C-36_D05.fsa	1	0	0	1	0	1	1	0	1	1	1	1	1	1	0	1	0	1	0	1	1	0	1	1	1	1	1	0	0	1	0	1	0	1	1	0	0	1	0	0	1	0	0	1	0	0	1	1
79	CYgy_04_ZYH-C-37_E05.fsa	1	1	0	1	0	1	1	0	1	1	1	1	1	1	0	1	0	1	1	1	1	0	1	1	1	1	1	0	0	0	1	1	0	1	1	0	0	1	0	0	1	0	0	1	1	0	0	1
80	CYgy_05_ZYH-C-38_F05.fsa	1	1	1	1	0	1	1	0	1	1	1	1	1	1	1	1	1	1	1	1	1	0	1	1	1	1	0	0	0	0	0	1	0	1	1	1	0	1	0	0	1	0	0	1	0	1	1	1
81	CYgy_06_ZYH-C-39_G05.fsa	1	1	0	1	0	1	1	0	1	1	1	1	1	1	0	1	1	1	1	1	1	0	1	1	1	1	0	0	0	0	0	1	0	1	1	1	1	1	0	0	1	0	0	1	0	1	1	1
82	CYgy_07_ZYH-C-40_H05.fsa	1	1	1	1	0	1	1	0	1	1	1	1	1	1	0	1	1	1	1	1	1	0	1	1	1	1	0	0	0	1	0	1	0	1	1	0	0	1	1	0	1	0	0	1	0	1	1	1
83	CYgy_08_ZYH-C-41_A06.fsa	1	1	1	1	0	1	1	0	1	1	1	1	1	1	0	1	1	0	1	1	1	0	0	1	1	1	0	0	0	1	0	1	1	1	1	1	0	1	1	0	0	0	0	1	0	1	1	1
84	CYgy_10_ZYH-C-42_B06.fsa	1	1	1	1	0	1	1	1	1	0	1	1	1	1	0	0	1	0	1	1	1	0	1	1	1	1	0	0	0	1	0	1	0	1	1	0	1	0	0	0	1	0	0	1	0	1	1	1
85	CYgy_11_ZYH-C-43_C06.fsa	1	1	1	1	0	1	1	0	1	0	1	1	1	1	0	1	1	0	1	1	1	0	0	1	1	1	0	0	0	0	0	1	0	1	1	1	1	0	0	0	1	0	0	1	0	1	1	1
86	CYgy_12_ZYH-C-44_D06.fsa	1	1	1	1	0	1	1	0	1	1	1	1	1	1	1	1	1	0	1	1	1	0	1	1	1	1	0	0	0	0	0	1	0	1	1	1	0	1	1	0	1	0	0	1	0	1	1	1
87	CYgy_13_ZYH-C-45_E06.fsa	1	1	1	1	0	1	1	0	1	0	1	1	1	1	0	1	1	0	1	1	1	0	1	1	1	1	1	0	0	1	0	1	0	1	1	0	0	1	0	0	1	0	1	1	0	1	1	1
88	CYgy_14_ZYH-C-46_F06.fsa	1	1	1	1	0	1	1	1	1	1	1	1	1	1	0	1	0	0	1	1	1	0	1	1	1	1	0	0	0	1	0	1	0	1	1	1	1	1	1	0	0	0	0	1	0	1	1	1
89	CYgy_15_ZYH-C-47_G06.fsa	1	1	1	1	0	1	1	0	1	1	1	1	1	1	0	0	1	1	1	1	1	0	1	0	1	1	0	0	0	0	0	1	0	1	1	0	0	1	1	0	1	0	0	1	0	1	1	1
90	CYgy_16_ZYH-C-48_H06.fsa	1	1	1	1	0	1	1	0	1	0	1	1	1	1	0	1	1	0	1	1	1	0	1	1	1	1	1	0	0	0	0	1	0	1	1	1	0	1	1	0	1	0	0	1	0	1	1	1
91	CYgy_17_ZYH-C-49_A07.fsa	1	1	1	1	0	1	1	1	1	1	1	1	1	1	0	1	1	1	1	1	1	0	1	1	1	1	0	0	0	0	1	1	0	1	1	0	0	1	1	0	1	0	0	1	0	1	1	1
92	CYgy_19_ZYH-C-51_C07.fsa	1	1	1	1	1	1	1	0	1	1	1	1	1	1	0	1	1	1	1	1	1	0	1	1	1	1	0	1	0	1	0	1	0	1	1	1	1	1	0	0	1	0	0	1	0	1	1	1
93	CYgy_20_ZYH-C-52_D07.fsa	1	1	1	1	0	1	1	1	1	1	1	1	1	1	1	1	1	0	1	1	0	0	1	1	1	1	0	0	0	1	0	1	0	1	1	0	1	1	0	0	0	0	0	1	0	1	1	1
94	DB_01_ZYH-H-01_A09.fsa	1	1	1	0	1	1	1	1	1	1	1	1	1	1	0	1	1	0	1	1	0	0	1	1	1	1	1	1	0	0	0	1	0	1	0	1	0	1	1	1	0	0	0	1	0	0	1	1
95	DB_02_ZYH-H-02_B09.fsa	1	1	1	0	1	1	0	0	1	1	1	1	1	1	0	1	1	1	1	1	0	0	1	1	1	1	1	0	0	0	0	1	0	1	1	1	0	1	1	0	1	0	1	1	0	0	0	1
96	DB_03_ZYH-H-03_C09.fsa	1	1	0	0	1	1	0	0	1	1	0	1	1	1	0	1	1	0	1	1	0	0	1	1	1	1	1	0	0	0	0	1	0	1	1	1	0	1	1	0	1	0	0	1	0	0	1	1
97	DB_04_ZYH-H-04_D09.fsa	1	1	0	0	1	1	0	1	1	1	1	1	1	1	0	1	1	0	1	1	0	0	1	1	1	1	1	0	0	0	0	1	0	1	0	0	0	1	1	0	0	0	0	1	0	0	1	1
98	DB_05_ZYH-H-05_E09.fsa	1	1	0	0	1	1	0	1	1	1	1	1	1	1	0	1	1	0	1	1	0	0	1	1	1	1	1	0	0	0	0	1	0	1	1	1	0	1	1	1	0	0	0	1	0	0	1	1
99	DB_07_ZYH-H-06_F09.fsa	1	1	1	0	0	1	0	1	1	1	1	1	1	1	0	1	1	1	1	1	0	0	1	1	1	1	1	0	0	0	0	1	0	1	1	0	0	1	1	0	0	0	0	1	0	0	1	1
100	DB_08_ZYH-H-07_G09.fsa	1	1	1	1	0	1	1	1	1	1	1	1	1	1	1	1	1	0	1	1	0	0	1	1	1	1	1	0	0	0	1	1	0	1	0	0	0	1	1	1	0	0	0	1	0	0	0	1
101	DB_10_ZYH-H-09_A10.fsa	1	1	1	0	1	1	0	1	1	1	1	1	1	1	1	1	1	1	1	1	0	0	1	1	1	1	1	0	1	0	1	1	0	1	0	0	0	1	1	0	1	1	0	1	0	0	1	1
102	DB_11_ZYH-H-10_B10.fsa	1	1	1	0	1	1	0	1	1	0	1	1	1	1	0	1	1	0	1	1	0	0	1	1	1	1	1	0	0	0	1	1	0	1	0	0	0	1	1	0	0	0	0	1	0	0	1	1
103	DB_12_ZYH-H-11_C10.fsa	1	1	0	0	1	1	1	1	1	1	1	1	1	1	0	1	1	1	1	1	0	0	1	1	1	0	1	1	0	0	1	1	0	1	0	1	0	1	1	1	0	0	0	1	0	0	1	1
104	DB_13_ZYH-H-12_D10.fsa	1	1	1	0	1	1	0	0	1	1	1	1	1	1	1	1	1	1	1	1	0	0	1	1	1	1	1	0	0	0	0	1	0	1	0	1	0	1	0	1	1	0	0	1	0	0	0	1
105	DB_15_ZYH-H-14_F10.fsa	1	1	1	0	1	1	0	0	1	1	1	1	1	1	0	1	1	1	0	1	0	0	1	1	1	1	1	0	0	0	0	1	0	1	1	0	0	1	1	1	0	1	0	1	0	0	0	1
106	DB_16_ZYH-H-15_G10.fsa	1	1	1	0	1	1	0	1	1	1	1	1	1	1	0	1	0	1	1	1	0	0	1	1	1	1	1	0	0	0	0	1	0	1	1	0	0	1	1	1	0	0	0	1	0	0	1	1
107	DB_17_ZYH-H-16_H10.fsa	1	1	1	0	1	1	1	1	1	1	1	1	1	1	0	1	0	1	1	1	0	0	1	1	1	1	1	0	1	0	1	1	0	1	1	0	0	1	1	1	0	0	0	1	0	0	0	1
108	DB_18_ZYH-H-17_A11.fsa	1	1	1	1	1	1	0	1	1	1	1	1	1	1	0	1	1	1	1	1	0	0	1	1	1	1	1	0	0	0	0	1	0	1	1	1	0	1	1	1	0	0	0	1	0	0	0	1
109	DB_19_ZYH-H-18_B11.fsa	1	1	1	1	0	1	0	1	1	1	1	1	1	1	0	1	1	1	1	1	0	0	1	1	1	1	1	0	0	0	0	1	0	1	1	1	0	1	1	0	0	0	0	1	0	0	1	1
110	DB_20_ZYH-H-19_C11.fsa	1	1	1	0	1	1	0	1	1	1	1	1	1	1	0	1	1	1	1	1	0	0	1	1	1	1	0	0	0	1	0	1	0	1	1	1	0	1	1	0	0	0	0	1	0	0	0	1
111	DC_01_ZYH-H-20_D11.fsa	1	1	1	1	0	1	1	1	1	1	1	1	1	1	1	0	1	0	1	1	0	0	1	1	1	1	1	0	0	1	1	1	0	1	1	0	1	1	1	1	1	0	0	1	0	0	1	1
112	DC_02_ZYH-H-21_E11.fsa	1	1	1	1	0	1	1	0	1	1	1	1	1	1	0	1	1	0	1	1	0	0	1	1	1	1	1	0	0	1	1	1	1	1	1	0	0	1	1	1	0	0	0	1	0	1	1	1
113	DC_03_ZYH-H-22_F11.fsa	1	1	1	0	0	1	1	1	1	1	1	1	1	1	0	0	1	0	1	1	0	0	1	1	1	1	1	0	0	1	1	1	1	1	1	0	0	1	1	0	1	0	0	1	0	0	1	1
114	DC_04_ZYH-H-23_G11.fsa	1	1	1	1	1	0	1	0	1	1	1	1	1	1	0	1	1	1	1	1	0	0	1	1	1	1	1	1	0	1	1	1	0	1	1	1	0	1	1	0	1	0	0	1	0	1	1	1
115	DC_05_ZYH-H-24_H11.fsa	1	1	1	1	1	1	1	1	1	1	1	1	1	1	0	0	1	0	1	1	0	0	1	1	1	1	1	0	0	1	1	1	0	1	1	0	0	1	1	0	1	0	0	1	0	1	0	1
116	DC_07_ZYH-H-25_A12.fsa	1	1	1	1	1	1	1	0	1	1	1	1	1	1	0	1	1	0	1	1	0	0	1	1	1	1	1	0	0	1	1	1	1	1	1	0	0	1	1	0	1	0	0	1	0	0	1	1
117	DC_08_ZYH-H-26_B12.fsa	1	1	1	1	1	1	1	1	1	1	1	1	1	1	1	0	1	1	1	1	0	0	1	1	1	1	1	1	0	1	1	1	0	1	0	1	0	1	1	0	0	0	1	1	0	1	1	1
118	DC_09_ZYH-H-27_C12.fsa	1	1	0	1	1	1	1	0	1	1	1	1	1	1	0	0	1	0	1	1	0	0	1	1	1	1	1	0	0	1	1	1	0	1	1	1	0	1	1	1	1	0	0	1	0	1	1	1
119	DC_10_ZYH-H-28_D12.fsa	1	1	1	1	0	1	1	1	1	1	1	1	1	1	0	0	1	0	1	1	0	0	1	1	1	1	1	1	0	1	1	1	1	1	1	0	0	1	1	0	1	0	0	1	0	1	1	1
120	DC_11_ZYH-H-29_E12.fsa	1	1	1	0	0	1	0	0	1	1	1	1	1	1	0	0	1	1	1	1	0	0	1	1	1	1	1	0	0	1	1	1	0	1	0	1	1	1	1	0	1	0	0	1	0	1	1	0
121	DC_12_ZYH-H-30_F12.fsa	1	1	1	1	0	1	1	0	1	1	1	1	1	1	0	0	1	1	1	1	0	0	1	1	1	1	1	0	0	1	1	1	1	1	1	1	0	1	1	0	1	0	0	1	0	1	1	1
122	DC_13ZYH-H-31_G12.fsa	1	1	1	0	0	1	1	1	1	1	1	1	1	1	0	0	1	0	1	1	0	0	1	1	1	1	1	0	0	0	1	1	1	1	1	1	1	1	1	0	1	0	0	1	0	1	1	1
123	DC_15_ZYH-H-33_A01.fsa	1	1	1	0	1	1	1	0	1	1	1	1	1	1	0	0	1	0	1	1	0	0	1	1	1	1	1	0	0	1	1	1	0	1	1	0	0	1	1	0	1	0	0	1	0	0	1	1
124	DC_16_ZYH-H-34_B01.fsa	1	1	1	1	1	1	1	1	1	1	1	1	1	1	1	0	1	0	1	1	0	0	1	1	1	1	1	0	0	1	1	1	0	1	1	0	1	0	0	0	1	0	0	1	0	0	1	1
125	DC_17_ZYH-H-35_C01.fsa	1	1	1	1	0	1	1	1	1	1	1	1	1	1	0	0	1	0	1	1	0	0	1	1	1	1	1	0	0	1	1	1	0	1	1	0	0	1	1	0	1	0	0	1	0	0	1	1
126	DC_18_ZYH-H-36_D01.fsa	1	1	1	1	1	1	1	0	1	1	1	1	1	1	1	0	0	0	1	1	0	0	1	1	1	1	0	0	0	1	1	1	1	1	1	0	0	1	0	0	0	0	0	1	0	0	1	1
127	DC_19_ZYH-H-37_E01.fsa	1	1	1	1	0	1	1	0	1	1	1	1	1	1	0	0	1	1	1	1	0	0	1	1	1	1	0	0	0	1	1	1	1	1	1	0	0	1	1	0	1	0	0	1	0	0	1	1
128	DC_20_ZYH-H-38_F01.fsa	1	1	1	1	0	1	0	0	1	1	1	1	1	1	0	0	1	1	1	1	0	0	1	1	1	1	1	0	0	1	1	1	1	1	1	0	0	1	1	0	1	0	0	1	0	0	1	1
129	DG_04_ZYH-C-17_A03.fsa	1	1	1	1	0	1	1	1	1	1	1	1	1	1	0	0	1	1	1	1	0	0	1	1	1	1	1	0	0	1	1	0	0	1	1	1	0	1	1	1	1	0	0	1	1	1	1	1
130	DG_05_ZYH-C-18_B03.fsa	1	1	1	0	0	1	1	1	1	0	1	1	1	1	0	0	1	1	1	1	0	0	1	1	1	1	1	0	0	1	1	0	1	1	1	0	0	1	1	0	1	0	0	1	1	1	1	1
131	DG_06_ZYH-C-19_C03.fsa	1	1	1	1	0	1	1	1	1	1	1	1	1	1	0	0	1	1	1	1	0	0	1	1	1	1	1	0	0	1	1	1	0	1	1	1	0	1	1	1	1	0	0	1	1	1	1	1
132	DG_07_ZYH-C-20_D03.fsa	1	1	1	0	0	1	1	1	1	0	1	1	1	1	0	0	1	1	1	1	0	1	1	1	1	1	1	0	0	1	1	0	0	1	1	1	0	1	1	1	1	0	0	1	1	0	0	1
133	DG_08_ZYH-C-21_E03.fsa	1	1	1	1	0	1	1	1	1	1	1	1	1	1	0	0	1	1	1	1	0	0	1	1	1	1	1	0	0	1	1	0	0	1	1	0	0	1	1	1	1	0	0	1	1	0	1	1
134	DG_09_ZYH-C-22_F03.fsa	1	1	1	0	0	1	1	1	1	1	1	1	1	1	0	0	1	1	1	1	0	0	1	1	1	1	1	0	0	1	1	1	1	1	1	0	0	0	0	1	1	0	0	1	1	0	1	1
135	DG_10_ZYH-C-23_G03.fsa	1	1	1	1	0	1	1	1	1	1	1	1	1	1	0	0	1	1	1	1	0	1	1	1	1	1	1	0	0	1	1	0	0	1	1	0	0	1	1	1	0	0	0	1	1	0	0	1
136	DG_11_ZYH-C-24_H03.fsa	1	1	1	0	0	1	1	1	1	1	1	1	1	1	0	0	1	1	1	1	0	0	1	1	1	1	1	0	0	1	1	0	0	1	1	0	0	1	1	0	0	0	0	1	1	0	1	1
137	DG_12_ZYH-C-25_A04.fsa	1	1	1	1	0	1	1	0	1	1	1	1	1	1	0	0	1	1	1	1	0	1	1	1	1	1	1	0	0	1	1	1	0	1	1	0	0	1	1	0	1	0	0	1	1	0	0	1
138	DG_13_ZYH-C-26_B04.fsa	1	1	1	0	0	1	1	1	1	1	1	1	1	1	0	0	1	1	1	1	0	0	1	1	0	1	1	0	0	1	1	1	0	1	1	0	0	1	1	1	1	0	0	1	1	0	0	1
139	DG_16_ZYH-C-29_E04.fsa	1	1	1	0	0	1	1	1	1	1	1	1	1	1	0	0	1	1	1	1	0	0	1	1	1	1	1	0	0	1	1	0	1	1	1	1	0	1	1	1	1	0	0	1	1	0	0	1
140	DG_17_ZYH-C-30_F04.fsa	1	1	1	1	0	1	1	1	1	1	1	1	1	1	0	0	1	1	1	1	0	0	1	1	1	1	1	0	0	1	1	1	0	1	1	1	0	1	1	0	1	0	0	1	1	0	1	1
141	DG_18_ZYH-C-31_G04.fsa	1	1	1	0	0	1	1	1	1	0	1	1	1	1	0	0	1	1	1	1	0	0	1	1	1	1	1	0	0	1	1	1	0	1	1	1	0	0	1	1	1	0	0	1	1	0	1	1
142	DG_19_ZYH-C-32_H04.fsa	1	1	1	1	0	1	1	1	1	0	1	1	1	1	0	0	1	1	1	1	0	0	1	1	1	1	1	0	0	1	1	0	0	1	1	0	0	1	1	1	1	0	0	1	1	0	1	1
143	DG_20_ZYH-C-33_A05.fsa	1	1	1	0	0	1	1	1	1	0	1	1	1	1	0	0	1	1	1	1	0	0	1	1	1	1	1	0	0	1	1	0	0	1	1	0	0	1	1	1	1	0	0	1	0	0	0	1
144	DQfls_01_ZYH-H-39_G01.fsa	1	1	0	1	1	1	1	0	1	1	1	1	1	1	0	1	1	1	0	1	0	0	1	1	1	1	1	1	0	1	1	1	0	1	1	1	1	1	1	0	1	0	0	1	0	0	1	1
145	DQfls_03_ZYH-H-41_A02.fsa	1	1	1	1	1	1	1	1	1	1	1	1	1	1	0	1	1	1	1	0	0	1	1	1	1	1	1	1	0	1	0	1	0	1	1	1	0	1	0	0	0	0	0	1	0	0	1	1
146	DQfls_04_ZYH-H-42_B12.fsa	1	1	1	1	0	1	1	1	1	1	1	1	1	1	1	0	1	1	0	1	0	0	1	1	1	1	1	1	0	1	1	1	1	1	1	0	0	1	1	0	0	0	0	1	0	0	1	1
147	DQfls_05_ZYH-H-43_C02.fsa	1	1	1	1	0	1	1	1	1	1	1	1	1	1	1	0	1	1	1	1	0	0	1	1	1	1	1	1	0	1	0	0	1	1	1	1	0	1	1	0	0	0	0	1	0	0	0	1
148	DQfls_06_ZYH-H-44_D02.fsa	1	1	1	0	0	1	1	1	1	1	1	1	1	1	1	1	1	1	1	1	0	0	1	1	1	1	0	0	0	1	0	1	0	1	1	1	0	1	1	0	0	0	0	1	0	0	1	1
149	DQfls_08_ZYH-H-46_F02.fsa	1	1	1	1	1	1	1	0	1	1	1	1	1	1	0	0	1	1	1	1	0	0	1	1	1	0	1	0	0	1	1	1	1	1	1	1	1	1	1	0	1	0	0	1	0	0	1	1
150	DQfls_09_ZYH-H-47_G02.fsa	1	1	1	1	0	1	1	0	1	1	1	1	1	1	0	1	1	1	1	1	0	1	1	1	1	0	0	1	0	1	1	1	0	1	1	1	1	1	1	0	1	0	0	1	0	0	1	1
151	DQfls_10_ZYH-H-48_H02.fsa	1	1	1	1	1	1	1	0	1	1	1	1	1	1	0	1	1	1	1	1	0	0	1	1	1	1	1	0	0	1	0	1	1	1	1	1	0	1	1	0	1	0	0	1	0	0	1	1
152	DQyl_01_ZYH-E-18_B03.fsa	1	1	1	1	0	1	1	1	1	1	1	1	1	1	0	1	1	1	1	1	0	0	1	1	1	1	1	1	0	1	1	1	1	1	0	1	1	1	0	0	0	0	1	1	0	1	1	1
153	DQyl_02_ZYH-E-19_C03.fsa	1	1	1	1	0	1	1	1	1	1	1	1	1	1	0	1	1	1	1	1	0	0	1	1	1	1	1	0	0	0	1	1	1	1	1	1	1	1	1	0	1	0	1	1	0	0	1	1
154	DQyl_03_ZYH-E-20_D03.fsa	1	1	1	1	0	1	1	1	1	1	1	1	1	1	0	0	1	1	1	1	0	0	1	1	1	1	1	1	1	1	0	1	1	1	1	0	1	1	1	0	1	0	0	1	0	0	1	1
155	DQyl_04_ZYH-E-21_E03.fsa	1	1	1	1	1	1	1	1	1	1	1	1	1	1	0	1	1	1	0	1	0	1	1	1	1	1	0	0	0	0	0	1	1	1	1	1	0	1	1	0	0	1	0	1	0	0	1	1
156	DQyl_05_ZYH-E-22_F03.fsa	1	1	1	1	0	1	1	1	1	1	1	1	1	1	1	1	1	1	1	1	0	0	1	1	1	0	0	1	0	1	1	1	0	1	1	0	1	1	1	0	0	0	0	1	0	0	1	1
157	DQyl_06_ZYH-E-23_G03.fsa	1	1	1	1	0	1	1	1	1	1	1	1	1	1	0	1	1	1	1	1	0	0	1	1	1	0	1	1	0	1	0	1	1	1	1	1	0	1	1	0	1	0	0	1	0	0	1	1
158	DQyl_08_ZYH-E-25_A04.fsa	1	1	1	1	0	1	1	1	1	1	1	1	1	1	1	0	1	1	1	1	0	0	1	1	1	1	1	0	0	1	1	1	1	1	1	1	1	1	1	0	1	0	1	1	0	0	1	1
159	DQyl_09_ZYH-E-26_B04.fsa	1	1	1	1	0	1	1	1	1	1	1	1	1	1	1	1	1	1	1	1	0	0	1	1	1	1	0	1	0	1	0	1	1	1	0	1	1	1	1	0	0	0	0	1	0	0	1	1
160	DQyl_11_ZYH-E-27_C04.fsa	1	1	1	1	0	1	1	1	1	1	1	1	1	1	0	1	1	0	1	1	0	1	1	1	1	1	1	1	0	1	0	1	0	1	0	1	1	1	1	0	0	0	0	1	0	1	1	1
161	DQyl_12_ZYH-E-28_D04.fsa	1	1	1	1	0	1	1	1	1	1	1	1	1	1	1	1	1	1	1	1	0	0	1	1	1	1	1	1	0	0	1	1	0	1	0	1	1	1	0	0	1	0	0	1	0	0	1	1
162	DQyl_13_ZYH-E-29_E04.fsa	1	1	1	1	0	1	1	0	1	1	1	1	1	1	0	1	1	1	1	1	0	0	1	1	1	1	1	1	0	0	1	1	0	1	1	1	1	0	0	0	0	0	0	1	0	0	1	1
163	DQyl_14_ZYH-E-30_F04.fsa	1	1	1	1	0	1	1	1	1	1	1	1	1	1	1	1	1	1	1	1	0	0	1	1	1	1	0	1	0	1	0	1	1	1	1	1	1	1	0	0	0	0	0	1	0	0	1	1
164	DQyl_15_ZYH-E-31_G04.fsa	1	1	0	0	0	1	1	1	1	1	1	1	1	1	0	0	1	1	1	1	1	0	0	1	1	1	0	1	1	1	1	1	0	1	1	1	0	1	1	0	0	0	0	1	0	0	1	1
165	DQyl_16_ZYH-E-32_H04.fsa	1	1	1	1	0	1	1	0	1	1	1	1	1	1	0	1	1	0	1	1	0	0	1	1	1	1	1	1	0	1	1	1	1	1	1	1	0	1	1	0	1	0	0	1	0	0	1	1
166	DQyl_18_ZYH-E-34_B05.fsa	1	1	1	1	1	1	1	1	1	1	1	1	1	1	0	0	1	0	1	1	0	0	1	1	1	1	1	1	0	1	0	1	0	1	1	0	1	1	1	0	0	0	0	1	0	0	1	1
167	DQyl_19_ZYH-E-35_C05.fsa	1	1	0	1	0	1	1	1	1	1	1	1	1	1	0	1	1	1	1	1	0	1	1	1	1	1	0	1	0	1	1	1	0	1	0	1	1	1	1	0	0	0	0	1	0	0	1	1
168	DR_01_ZYH-G-78_F10.fsa	1	1	0	1	0	1	1	0	1	0	1	1	1	1	0	0	1	1	1	1	0	0	1	0	1	0	1	0	0	1	1	1	0	1	1	1	0	1	1	0	1	0	1	1	0	0	0	1
169	DR_02_ZYH-G-79_G10.fsa	1	1	0	1	0	1	1	1	1	1	1	1	1	1	0	0	1	0	1	1	0	0	1	1	1	1	1	0	0	1	0	0	0	1	1	1	0	0	0	0	1	0	0	1	0	1	1	1
170	DR_05_ZYH-G-82_B11.fsa	1	1	1	0	1	1	1	0	1	1	1	1	1	1	0	0	1	1	1	1	0	0	1	1	1	1	1	1	0	1	0	1	0	1	1	1	0	1	1	0	1	0	0	1	0	0	1	1
171	DR_06_ZYH-G-83_C11.fsa	1	1	1	1	1	1	1	0	1	1	1	1	1	0	0	0	1	0	1	1	0	0	1	1	1	1	0	0	0	1	0	1	1	1	1	1	1	0	0	0	1	0	0	1	0	1	1	1
172	DR_08_ZYH-G-85_E11.fsa	1	1	0	1	1	1	1	0	1	0	1	1	1	1	0	0	1	1	1	1	0	0	1	1	1	1	1	0	0	0	1	1	1	1	0	0	0	1	0	0	1	0	0	1	0	0	1	1
173	DR_09_ZYH-G-86_F11.fsa	1	1	0	1	0	1	1	1	1	1	1	1	1	0	0	0	1	1	1	1	0	1	1	1	1	1	0	0	0	1	1	1	0	1	1	0	0	1	1	0	1	0	0	1	0	0	1	1
174	DR_11_ZYH-G-88_H11.fsa	1	1	1	0	1	1	1	1	1	1	1	1	1	1	0	1	1	0	1	1	0	0	1	1	1	1	1	0	0	1	0	1	1	1	1	0	0	1	1	0	0	0	0	1	0	0	1	1
175	DR_12_ZYH-G-89_A12.fsa	1	1	0	1	1	1	1	1	1	1	1	1	1	1	0	0	1	0	1	1	0	0	1	1	1	0	1	1	1	1	1	1	1	1	1	1	1	1	1	0	1	0	1	1	1	0	1	1
176	DR_13_ZYH-G-90_B12.fsa	1	1	1	1	0	1	1	1	1	1	1	1	1	0	0	1	1	0	1	1	0	0	1	1	1	1	1	0	0	1	1	0	0	1	1	1	1	1	1	0	1	0	1	1	0	0	1	1
177	DR_14_ZYH-G-91_C12.fsa	1	1	0	1	1	0	0	0	1	1	1	1	1	0	0	0	1	0	1	1	0	0	1	0	1	1	1	0	0	1	0	0	0	1	1	0	0	0	1	0	1	0	1	1	0	0	1	1
178	DR_15_ZYH-G-92_D12.fsa	1	1	0	1	0	1	1	0	1	1	1	1	1	0	0	1	1	0	1	1	0	0	1	1	1	1	1	0	0	1	0	0	0	1	1	1	0	1	1	0	0	0	0	1	0	1	1	1
179	DR_16_ZYH-G-93_E12.fsa	1	1	1	1	1	1	1	1	1	1	1	1	1	1	0	0	1	1	1	1	0	0	1	1	1	0	0	1	0	1	0	1	0	1	1	0	0	0	1	0	1	0	0	1	0	0	1	1
180	DR_17_ZYH-G-94_F12.fsa	1	1	0	1	0	1	0	0	1	1	1	1	1	0	0	1	1	0	1	1	0	0	1	1	1	0	0	0	0	1	0	1	0	1	1	0	0	0	0	0	1	0	0	1	0	0	1	1
181	GZ_02_ZYH-B-62_F08.fsa	1	1	1	1	1	1	1	1	1	1	1	1	1	1	0	1	0	1	1	1	0	0	1	1	1	1	1	0	0	0	0	1	0	1	1	1	0	1	1	1	0	0	1	1	0	0	1	1
182	GZ_03_ZYH-B-63_G08.fsa	1	1	1	1	1	1	1	1	1	1	1	1	1	1	0	1	0	0	1	1	0	0	1	1	1	1	1	0	0	0	0	1	0	1	1	1	0	1	1	1	1	0	1	1	0	0	1	1
183	GZ_04_ZYH-B-64_H08.fsa	1	1	1	0	1	1	1	1	1	1	1	1	1	1	0	1	0	1	1	1	0	0	1	1	1	1	1	0	0	0	0	0	1	1	1	0	0	1	1	1	0	0	1	1	0	0	1	1
184	GZ_05_ZYH-B-65_A09.fsa	1	1	1	1	1	1	1	1	1	0	1	1	1	1	1	1	0	1	1	1	0	0	1	1	1	1	1	1	0	0	0	1	1	1	1	0	0	1	1	1	0	0	1	1	0	0	1	1
185	GZ_06_ZYH-B-66_B09.fsa	1	1	1	1	0	1	1	1	1	1	1	1	1	1	1	1	1	0	0	1	1	0	1	1	1	1	1	0	0	1	0	1	1	1	1	1	1	1	0	0	0	0	0	1	0	0	1	1
186	GZ_07_ZYH-B-67_C09.fsa	1	1	0	1	1	1	1	1	1	0	1	1	1	1	0	1	0	1	1	1	0	0	1	1	1	1	1	1	0	0	0	0	0	1	1	0	0	1	1	1	0	0	0	1	1	0	1	1
187	GZ_08_ZYH-B-68_D09.fsa	1	1	1	1	0	1	1	0	1	1	1	1	1	1	1	1	1	0	1	1	1	0	1	1	1	1	1	1	0	1	0	1	0	1	1	0	1	1	0	0	1	0	0	1	0	0	0	1
188	GZ_11_ZYH-B-70_F09.fsa	1	1	1	1	1	1	1	1	1	0	1	1	1	1	0	1	0	1	1	1	0	0	1	1	1	1	1	1	0	0	0	1	1	1	1	0	0	1	1	0	0	0	0	1	1	0	1	1
189	GZ_12_ZYH-B-71_G09.fsa	1	1	1	1	1	1	1	1	1	0	1	1	1	1	0	1	0	1	1	1	0	0	1	1	1	1	1	0	0	0	0	1	1	1	1	0	0	1	1	1	1	0	0	1	1	0	1	1
190	GZ_15_ZYH-B-73_A10.fsa	1	1	1	1	1	1	1	1	1	0	1	1	1	1	0	1	0	1	1	1	0	0	1	1	1	1	1	0	0	0	0	1	1	1	1	0	0	1	0	0	1	0	1	1	0	0	1	1
191	GZ_16_ZYH-B-74_B10.fsa	1	1	1	1	1	1	1	1	1	0	1	1	1	1	0	1	0	1	1	1	0	0	1	1	1	1	1	1	0	0	0	1	1	1	1	0	0	1	1	1	1	0	0	1	0	0	1	1
192	GZ_17_ZYH-B-75_C10.fsa	1	1	1	1	1	1	1	1	1	0	1	1	1	1	0	1	0	1	1	1	0	0	1	1	1	1	1	0	0	0	0	1	1	1	1	0	0	1	1	1	1	0	0	1	0	0	1	1
193	HS_01_ZYH-A-37_E05.fsa	1	1	1	1	0	1	0	0	1	1	1	1	1	1	0	1	1	0	1	1	0	1	1	1	1	1	1	0	0	1	0	1	1	1	1	0	0	1	1	0	0	0	0	1	0	0	1	1
194	HS_02_ZYH-A-38_F05.fsa	1	1	1	1	1	1	1	1	1	0	1	1	1	1	0	1	0	1	1	1	0	0	1	1	1	1	1	1	0	0	0	0	1	1	1	0	0	1	1	1	1	0	0	1	0	0	1	1
195	HS_03_ZYH-A-39_G05.fsa	1	1	1	1	0	1	1	1	1	1	1	1	1	1	0	0	1	0	1	1	0	0	1	1	1	1	1	0	0	0	0	1	0	1	1	1	0	1	1	1	0	1	0	1	0	0	1	1
196	HS_04_ZYH-A-40_H05.fsa	1	1	1	1	0	1	0	0	1	1	1	1	1	1	0	0	1	0	1	1	0	0	1	1	1	1	1	0	0	1	0	1	1	1	1	0	0	1	1	1	0	0	0	1	1	0	0	1
197	HS_05_ZYH-A-41_A06.fsa	1	1	1	1	0	1	1	0	1	1	1	1	1	1	0	1	1	0	1	1	0	0	1	1	1	1	1	1	0	0	0	1	0	1	1	1	0	1	1	1	1	0	0	1	0	0	1	1
198	HS_06_ZYH-A-42_B06.fsa	1	1	1	1	0	1	0	1	1	1	1	1	1	1	0	1	1	0	1	1	0	0	1	1	1	1	1	0	0	0	0	1	0	1	1	0	0	1	1	1	0	0	0	1	0	0	1	1
199	HS_07_ZYH-A-43_C06.fsa	1	1	1	1	1	1	1	1	1	1	1	1	1	1	0	1	1	0	1	1	0	0	1	1	1	1	1	0	0	0	0	1	0	1	1	1	0	1	1	1	0	0	0	1	0	0	1	1
200	HS_08_ZYH-A-44_D06.fsa	1	1	1	1	0	1	0	1	1	1	1	1	1	1	0	0	1	0	1	1	0	0	1	1	1	1	1	0	0	0	0	1	0	1	1	0	0	1	1	1	0	1	0	1	0	0	1	1
201	HS_10_ZYH-A-46_F06.fsa	1	1	1	1	0	1	1	0	1	1	1	1	1	1	0	1	1	0	1	1	0	0	1	1	1	1	1	0	0	0	0	1	0	1	1	1	0	1	1	1	1	1	0	1	0	0	1	1
202	HS_11_ZYH-A-47_G06.fsa	1	1	1	1	1	1	0	1	1	1	1	1	1	1	0	1	1	0	1	1	0	0	1	1	1	1	1	0	0	0	0	1	0	1	1	1	0	1	0	1	1	0	0	1	0	0	1	1
203	HS_12_ZYH-A-48_H06.fsa	1	1	1	1	0	1	1	1	1	1	1	1	1	1	0	1	1	0	1	1	0	0	1	1	1	1	1	0	0	0	0	1	0	1	1	1	0	1	0	1	1	1	0	1	0	0	1	1
204	HS_13_ZYH-A-49_A07.fsa	1	1	1	1	0	1	1	1	1	1	1	1	1	1	0	1	1	0	1	1	0	0	1	1	1	1	1	0	0	0	0	1	0	1	1	1	0	1	1	0	0	0	1	1	0	0	1	1
205	HS_16_ZYH-A-52_D07.fsa	1	1	1	1	0	1	1	1	1	1	1	1	1	1	0	1	1	0	1	1	1	0	1	1	1	1	1	1	0	0	0	1	0	1	1	1	0	1	1	1	0	0	0	1	0	1	1	1
206	HS_19_ZYH-A-54_F07.fsa	1	1	1	0	0	1	0	1	1	1	1	1	1	1	0	1	1	0	1	1	0	0	1	1	1	1	1	0	0	0	0	1	0	1	1	1	0	1	1	0	0	0	0	1	0	0	1	1
207	HS_20_ZYH-A-55_G07.fsa	1	1	1	0	0	1	0	0	1	1	1	1	1	1	0	1	1	0	1	1	0	0	1	1	1	1	1	0	0	0	0	1	0	1	1	1	0	1	1	0	0	0	0	1	0	0	1	1
208	JC_01_ZYH-F-38_F05.fsa	1	1	1	0	0	1	0	1	1	1	1	1	1	1	0	1	1	0	1	1	0	0	1	1	1	1	1	0	0	1	0	1	0	1	1	1	0	1	1	0	1	0	0	1	0	1	1	1
209	JC_02_ZYH-F-39_G05.fsa	1	1	1	0	1	1	0	1	1	1	1	1	1	1	0	1	1	1	1	1	1	0	1	1	1	1	1	0	0	1	0	1	0	1	1	1	0	1	1	0	1	0	1	1	0	0	1	1
210	JC_04_ZYH-F-41_A06.fsa	1	1	1	1	1	1	0	1	1	1	1	1	1	1	0	1	1	1	1	1	1	0	1	1	1	1	1	0	0	1	0	1	0	1	1	1	0	1	1	0	0	0	1	1	0	0	1	1
211	JC_05_ZYH-F-42_B06.fsa	1	1	1	1	0	1	0	1	1	1	1	1	1	1	0	1	1	1	1	1	0	0	1	1	1	1	1	0	0	0	0	1	0	1	1	1	0	1	1	0	0	0	0	1	0	0	1	1
212	JC_06_ZYH-F-43_C06.fsa	1	1	1	0	0	1	1	1	1	1	1	1	1	1	0	0	1	0	1	1	0	0	1	1	1	1	1	0	0	0	1	1	0	1	1	0	0	1	1	0	0	0	0	1	0	0	1	1
213	JC_07_ZYH-F-44_D06.fsa	1	1	1	0	0	1	1	1	1	1	1	1	1	1	0	1	1	0	1	1	0	0	1	1	1	1	1	0	0	0	0	1	0	1	1	1	0	1	1	0	0	1	1	1	0	1	0	1
214	JC_08_ZYH-F-45_E06.fsa	1	1	1	0	1	1	1	1	1	1	1	1	1	1	0	1	1	1	1	1	1	0	1	1	1	1	1	0	0	0	0	1	0	1	1	1	0	1	1	0	0	0	1	1	0	0	1	1
215	JC_10_ZYH-F-46_F06.fsa	1	1	1	0	1	1	1	1	1	1	1	1	1	1	0	0	1	1	1	1	1	0	1	1	1	1	1	0	0	0	1	1	1	1	1	1	0	1	1	0	0	0	0	1	0	0	1	1
216	JC_11_ZYH-F-47_G06.fsa	1	1	1	0	0	1	0	1	1	1	1	1	1	1	0	0	1	1	1	1	1	0	1	1	1	1	1	0	0	1	0	1	0	1	1	1	0	1	1	0	0	0	0	1	0	0	1	1
217	JC_13_ZYH-F-49_A07.fsa	1	1	1	1	1	1	0	1	1	1	1	1	1	1	0	1	1	0	1	1	0	0	1	1	1	1	1	0	0	1	0	1	0	1	1	1	0	1	1	0	0	0	1	1	0	0	1	1
218	JC_14_ZYH-F-50_B07.fsa	1	1	1	0	1	1	0	1	1	1	1	1	1	1	0	1	1	0	1	1	0	0	1	1	1	1	1	0	0	0	0	1	0	1	0	1	0	1	1	0	1	0	0	1	0	1	0	1
219	JC_15_ZYH-F-51_C07.fsa	1	1	1	1	1	1	1	1	1	1	1	1	1	1	0	1	1	0	1	1	0	0	1	1	1	1	1	0	0	0	0	1	0	1	1	1	0	1	1	0	1	0	0	1	0	0	0	1
220	JC_16_ZYH-F-52_D07.fsa	1	1	0	0	0	1	0	1	1	1	1	1	1	1	0	0	1	1	1	1	0	0	1	1	1	1	1	0	0	0	0	1	0	1	1	1	0	1	1	0	0	0	0	1	0	1	1	1
221	JC_17_ZYH-F-53_E07.fsa	1	1	1	0	0	1	1	1	1	1	1	1	1	1	0	1	1	0	1	1	1	0	1	1	1	1	1	0	0	0	0	1	0	1	0	1	0	1	1	0	0	0	0	1	0	0	1	1
222	JC_18_ZYH-F-54_F07.fsa	1	1	1	0	1	1	0	1	1	1	1	1	1	1	1	1	1	1	1	1	0	0	1	1	1	1	1	0	0	0	0	1	0	1	1	1	0	1	0	0	0	0	0	1	0	0	1	1
223	JC_19_ZYH-F-55_G07.fsa	1	1	1	1	1	1	0	1	1	1	1	1	1	1	0	1	1	1	1	1	1	0	1	1	1	1	1	0	0	0	1	1	0	1	1	1	0	1	1	0	1	0	0	1	0	0	1	1
224	JD_01_ZYH-E-36_D05.fsa	1	1	1	1	1	1	1	1	1	1	1	1	1	1	1	0	1	0	1	1	0	0	1	1	1	1	1	0	0	1	1	1	0	1	1	1	1	1	1	0	1	0	1	1	0	0	1	1
225	JD_02_ZYH-E-37_E05.fsa	1	1	1	1	0	1	1	1	1	1	1	1	1	1	1	1	0	1	1	1	0	0	1	1	1	1	1	0	0	0	1	1	1	1	1	1	0	1	1	0	1	0	0	1	0	1	1	1
226	JD_03_ZYH-E-38_F05.fsa	1	1	0	1	1	1	1	1	1	1	1	1	1	1	0	1	1	0	1	1	0	0	1	1	1	1	1	0	0	1	0	1	1	1	1	0	0	1	1	0	0	0	1	1	0	1	1	1
227	JD_05_ZYH-E-39_G05.fsa	1	1	0	1	0	1	1	0	1	1	1	1	1	1	1	0	1	0	1	1	0	0	1	1	1	1	1	0	0	1	0	1	0	1	1	0	0	0	1	0	0	0	0	1	0	0	1	1
228	JD_07_ZYH-E-41_A06.fsa	1	1	0	1	0	1	1	1	1	1	1	1	1	1	0	0	1	1	1	1	0	0	1	1	1	1	1	0	0	1	1	1	1	1	1	1	0	0	1	0	1	0	0	1	0	0	1	1
229	JD_08_ZYH-E-42_B06.fsa	1	1	0	1	0	1	1	1	1	1	1	1	1	1	0	1	1	0	1	1	0	0	1	1	1	1	1	1	0	1	1	1	1	1	1	1	1	1	1	0	0	0	1	1	1	0	1	1
230	JD_09_ZYH-E-43_C06.fsa	1	1	0	0	0	1	0	1	1	1	1	1	1	1	1	1	1	0	1	1	0	0	1	1	1	1	1	1	0	1	0	1	1	1	1	0	0	1	1	0	1	0	0	1	0	0	1	1
231	JD_11_ZYH-E-44_D06.fsa	1	1	1	0	0	1	1	1	1	1	1	1	1	1	1	1	1	1	1	1	0	0	1	1	1	1	1	0	0	1	1	1	0	1	1	1	1	1	1	0	1	0	1	1	0	0	1	1
232	JD_12_ZYH-E-45_E06.fsa	1	1	1	0	1	1	0	1	1	1	1	1	1	1	0	0	1	1	1	1	0	0	1	1	1	1	1	0	0	1	1	1	1	1	1	1	1	0	0	0	1	0	0	1	0	1	1	1
233	JD_13_ZYH-E-46_F06.fsa	1	1	1	1	0	1	1	1	1	1	1	1	1	1	1	0	1	1	1	1	0	0	1	1	1	1	1	0	0	1	0	1	0	1	1	1	1	0	0	0	1	0	0	1	0	0	1	1
234	JD_15_ZYH-E-48_H06.fsa	1	1	1	1	0	1	1	1	1	1	1	1	1	1	0	1	1	0	1	1	0	0	1	1	1	1	1	1	0	1	1	0	1	1	1	1	0	0	0	0	1	0	0	1	0	0	1	1
235	JD_17_ZYH-E-49_A07.fsa	1	1	1	1	0	1	1	0	1	1	1	1	1	1	1	0	1	1	1	1	0	0	1	1	1	1	0	0	0	1	1	0	1	1	1	1	0	1	1	0	1	0	0	1	0	0	1	1
236	JD_18_ZYH-E-50_B07.fsa	1	1	1	1	0	1	1	1	1	1	1	1	1	1	1	0	1	1	1	1	1	0	1	1	1	1	0	1	0	1	1	0	1	1	0	1	1	0	0	0	0	0	0	1	0	1	0	1
237	JD_19_ZYH-E-51_C07.fsa	1	1	0	1	1	1	1	1	1	1	1	1	1	1	0	1	1	1	1	1	0	0	1	1	1	1	1	0	0	1	1	1	0	1	1	1	0	1	1	0	1	0	0	1	0	0	1	1
238	JD_20_ZYH-E-52_D07.fsa	1	1	0	1	1	1	1	1	1	1	1	1	1	1	0	0	1	0	1	1	0	0	1	1	1	1	1	1	0	1	1	0	0	1	1	1	1	0	1	0	0	0	1	1	0	0	1	1
239	KD_03_ZYH-F-02_B01.fsa	1	1	1	1	1	1	0	1	1	1	1	1	1	1	0	0	1	0	1	1	1	0	1	1	1	1	1	1	0	0	0	1	1	1	0	1	0	1	1	0	1	0	1	1	0	0	0	1
240	KD_04_ZYH-F-03_C01.fsa	1	1	1	1	0	1	1	1	1	1	1	1	1	1	0	0	1	0	1	1	1	1	1	1	1	1	1	1	0	0	0	1	0	1	1	1	0	1	1	0	1	0	0	1	0	0	1	1
241	KD_05_ZYH-F-04_D01.fsa	1	1	1	0	1	1	1	1	1	1	1	1	1	1	0	0	1	1	1	1	0	0	1	1	1	1	1	0	1	0	0	1	0	1	1	1	0	1	1	0	0	1	0	1	0	0	1	1
242	KD_06_ZYH-F-05_E01.fsa	1	1	0	1	1	1	0	1	1	1	1	1	1	1	1	0	1	1	1	1	0	1	1	1	1	0	1	1	1	0	0	1	1	1	1	0	0	1	0	0	0	0	0	1	0	0	1	1
243	KD_07_ZYH-F-06_F01.fsa	1	1	0	1	0	1	0	1	1	1	1	1	1	1	0	0	0	0	1	1	0	0	1	1	1	1	1	0	0	0	0	1	1	1	0	1	0	1	0	0	0	0	0	1	0	0	0	1
244	KD_08_ZYH-F-07_G01.fsa	1	1	0	1	1	1	1	0	1	1	1	1	1	1	0	0	1	0	1	1	0	0	1	1	1	1	0	1	1	0	0	1	1	1	0	1	0	1	1	0	0	0	0	1	0	0	0	1
245	KD_10_ZYH-F-09_A02.fsa	1	1	1	1	1	1	1	1	1	1	1	1	1	1	0	0	1	0	1	1	0	0	1	1	1	1	1	0	0	0	0	1	0	1	0	1	0	1	1	0	0	0	0	1	0	0	1	1
246	KD_11_ZYH-F-10_F11.fsa	1	1	0	1	0	1	0	1	1	1	1	1	1	1	0	1	1	0	1	1	0	0	1	1	1	1	1	1	0	0	0	1	0	1	0	1	0	1	1	0	1	1	0	1	1	1	1	1
247	KD_13_ZYH-F-12_D02.fsa	1	1	0	1	0	1	1	0	1	1	1	1	1	1	0	0	1	0	1	1	0	0	1	1	1	1	1	1	0	0	0	1	1	1	0	1	0	1	1	0	0	0	1	1	0	1	1	1
248	KD_14_ZYH-F-13_E02.fsa	1	1	1	1	1	1	0	1	1	1	1	1	1	1	0	0	1	0	1	1	0	0	1	1	1	1	1	1	0	1	0	1	1	1	0	0	0	1	1	0	1	0	0	1	0	0	1	1
249	KD_15_ZYH-F-14_F02.fsa	1	1	1	1	0	1	1	1	1	1	1	1	1	1	0	1	0	1	1	1	0	0	1	1	1	1	0	0	0	0	0	1	1	1	0	1	0	1	1	0	1	0	0	1	0	1	0	1
250	KD_16_ZYH-F-15_G02.fsa	1	1	1	1	0	1	1	0	1	1	1	1	1	1	0	0	1	0	1	1	0	0	1	1	1	1	0	1	0	0	0	1	0	1	1	1	0	1	1	0	1	0	0	1	0	0	1	1
251	KD_18_ZYH-F-17_A03.fsa	1	1	0	1	0	1	1	1	1	1	1	1	1	1	0	1	1	0	1	1	0	0	1	1	1	1	1	1	0	0	0	1	1	1	1	0	0	1	1	0	0	0	0	1	0	0	0	1
252	KD_19_ZYH-F-18_B03.fsa	1	1	0	1	0	1	1	0	1	1	1	1	1	1	0	0	1	1	1	1	0	0	1	1	1	1	1	1	1	1	0	1	1	1	1	1	0	1	1	0	1	0	1	1	0	0	1	1
253	LJwh_01_ZYH-A-56_H07.fsa	1	1	1	1	0	1	1	1	1	1	1	1	1	1	1	1	1	0	1	1	1	0	1	1	1	1	1	1	0	1	1	1	1	1	1	0	1	1	0	0	1	0	1	1	0	1	1	1
254	LJwh_04_ZYH-A-58_B08.fsa	1	1	1	1	0	1	0	1	1	1	1	1	1	1	1	1	1	1	1	1	0	0	1	1	1	1	1	1	1	1	1	1	0	1	1	0	1	1	0	1	1	0	1	1	0	1	1	1
255	LJwh_05_ZYH-A-59_C08.fsa	1	0	0	0	0	1	0	1	1	0	0	1	1	1	1	0	1	0	0	0	0	0	1	0	1	1	0	0	0	0	1	0	1	0	0	0	0	0	1	0	1	0	1	1	0	1	0	0
256	LJwh_06_ZYH-A-60_D08.fsa	1	1	1	1	0	1	1	1	1	1	1	1	1	1	1	1	1	0	1	1	0	0	1	1	1	1	1	1	0	1	1	1	0	1	1	0	1	1	1	0	1	0	1	1	0	1	1	1
257	LJwh_07_ZYH-A-61_E08.fsa	1	1	1	1	0	1	0	1	1	0	1	1	1	1	1	1	1	1	1	1	0	1	1	1	1	1	1	1	1	1	1	1	0	1	1	0	1	0	0	1	0	0	1	1	0	1	1	1
258	LJwh_08_ZYH-A-62_F08.fsa	1	1	1	1	0	0	1	1	1	0	1	1	1	1	1	0	0	0	1	0	0	0	0	0	1	1	1	1	0	0	1	1	0	1	0	0	0	0	0	0	0	0	1	0	0	0	1	0
259	LJwh_09_ZYH-A-63_G08.fsa	1	1	1	1	0	1	0	1	1	1	1	1	1	1	1	1	1	1	1	1	0	1	1	1	1	1	1	1	0	1	1	1	0	1	0	0	1	1	0	1	1	0	1	1	0	0	1	1
260	LJwh_10_ZYH-A-64_H08.fsa	1	1	1	1	0	1	0	0	1	1	1	1	1	1	1	1	1	1	1	1	0	1	1	1	1	1	1	1	0	1	1	1	0	1	0	0	1	1	1	0	1	0	1	1	0	1	1	1
261	LJwh_11_ZYH-A-65_A09.fsa	1	1	1	1	0	1	0	1	1	1	1	1	1	1	1	1	1	1	1	1	1	0	1	1	1	1	1	1	1	1	1	1	0	1	0	0	1	1	1	1	1	0	1	1	0	1	1	1
262	LJwh_12_ZYH-A-66_B09.fsa	1	1	1	1	0	1	1	1	1	1	1	1	1	1	1	1	1	1	1	1	0	0	1	1	1	1	1	1	1	1	0	1	0	1	0	0	1	1	1	0	0	0	1	1	0	1	1	1
263	LJwh_13_ZYH-A-67_C09.fsa	1	1	1	1	0	1	1	1	1	1	1	1	1	1	0	1	1	0	1	1	1	0	1	1	1	1	1	1	1	1	1	1	0	1	1	1	1	1	0	0	1	0	1	1	0	1	1	1
264	LJwh_14_ZYH-A-68_D09.fsa	1	1	1	1	0	1	1	1	1	1	1	1	1	1	1	0	1	1	1	1	0	0	1	1	1	1	1	1	1	1	1	1	0	1	1	0	1	1	1	1	1	0	1	1	0	0	1	1
265	LJwh_15_ZYH-A-69_E09.fsa	1	1	1	0	0	1	0	1	1	1	1	1	1	1	1	1	1	1	1	1	0	0	1	1	1	1	1	1	1	1	1	1	0	1	1	0	1	1	0	1	1	0	1	1	0	1	1	1
266	LJwh_16_ZYH-A-70_F09.fsa	1	1	0	1	0	1	0	0	1	1	1	1	1	1	1	0	1	1	1	1	1	0	1	1	1	1	0	1	1	1	1	1	0	1	1	0	0	1	0	1	1	0	0	1	0	1	1	1
267	LJwh_17_ZYH-A-71_G09.fsa	1	1	0	1	0	1	1	1	1	1	1	1	1	1	1	0	1	1	0	1	0	0	1	1	1	1	1	1	0	1	1	1	0	1	1	1	0	1	1	0	1	0	1	1	0	0	1	1
268	LJwh_18_ZYH-A-72_H09.fsa	1	1	0	1	0	1	0	1	1	1	1	1	1	1	1	1	1	1	1	1	0	0	1	1	1	1	1	1	0	1	1	1	0	1	1	1	1	1	1	0	1	0	1	1	0	1	1	1
269	LJwh_19_ZYH-A-73_A10.fsa	1	1	1	1	0	1	0	1	1	1	1	1	1	1	1	1	1	1	1	1	1	0	1	1	1	1	1	1	1	1	1	1	0	1	1	0	1	1	0	0	1	0	1	1	0	1	1	1
270	LJwh_20_ZYH-A-74_B10.fsa	1	1	1	1	0	1	1	1	1	1	1	1	1	1	1	1	1	1	1	1	0	0	1	1	1	0	1	1	1	1	1	1	0	1	1	0	1	1	0	1	1	0	1	1	0	1	1	1
271	LJwh_21_ZYH-A-75_C10.fsa	1	1	1	1	0	1	1	1	1	1	1	1	1	1	1	1	1	0	1	1	0	0	1	1	1	1	1	1	1	1	1	1	0	1	1	1	1	1	1	1	0	0	0	1	0	1	1	1
272	LJxz_01_ZYH-A-76_D10.fsa	1	1	1	1	0	1	1	1	1	1	1	1	1	1	0	0	1	1	1	1	0	0	1	0	1	0	0	0	0	0	0	1	1	0	1	0	1	1	0	0	0	1	1	1	0	0	0	1
273	LJxz_02_ZYH-A-77_E10.fsa	1	1	0	1	0	0	1	0	1	0	1	1	1	1	1	0	1	1	1	1	0	0	1	0	1	0	0	0	0	0	0	1	1	0	1	0	0	1	0	0	0	1	1	1	0	0	1	0
274	LJxz_03_ZYH-A-78_F10.fsa	1	1	1	1	0	0	1	0	1	1	1	1	1	1	0	0	1	1	1	1	1	0	1	0	1	0	0	0	0	0	0	1	1	0	1	0	0	1	0	0	0	1	1	1	0	0	1	1
275	LJxz_04_ZYH-A-79_G10.fsa	1	1	1	1	0	0	1	0	1	0	1	1	1	1	1	0	1	1	1	1	0	0	1	0	1	0	0	0	0	0	0	1	1	0	1	0	0	1	0	0	0	1	1	1	0	0	1	1
276	LJxz_06_ZYH-A-81_A11.fsa	1	1	1	1	0	0	1	0	1	0	1	1	1	1	0	0	1	0	1	1	0	0	1	0	1	0	0	0	0	0	0	1	1	0	1	0	0	1	0	0	0	1	1	1	0	0	1	1
277	LJxz_08_ZYH-A-83_C11.fsa	1	1	1	1	0	0	1	0	1	1	1	1	1	1	1	0	1	1	1	1	0	0	1	0	1	0	0	0	1	0	0	1	1	0	1	0	0	1	0	0	0	1	1	1	0	0	1	1
278	LJxz_09_ZYH-A-84_D11.fsa	1	1	1	1	0	0	1	0	1	1	1	1	1	1	1	0	1	1	1	1	1	0	1	0	1	0	0	0	0	0	0	1	1	0	1	0	0	1	0	1	0	1	1	1	0	0	0	1
279	LJxz_10_ZYH-A-85_E11.fsa	1	1	1	1	0	0	1	0	1	0	1	1	1	1	1	0	1	1	1	1	0	0	1	0	1	0	0	0	1	0	0	1	1	0	1	0	0	1	0	0	0	1	1	1	0	0	0	1
280	LJxz_12_ZYH-A-86_F11.fsa	1	1	1	1	0	0	1	0	1	1	1	1	1	1	0	0	1	1	1	1	1	0	1	0	1	0	0	0	0	0	0	1	1	0	1	0	0	1	0	0	0	1	1	1	0	0	1	1
281	LJxz_15_ZYH-A-89_A12.fsa	1	1	1	1	0	0	1	0	1	0	1	1	1	1	0	0	1	0	1	1	0	0	1	0	1	0	0	0	0	0	0	1	1	0	1	0	0	1	0	0	0	1	1	1	0	0	1	1
282	LJxz_16_ZYH-A-90_B12.fsa	1	1	1	1	0	0	1	0	1	1	1	1	1	1	1	0	1	0	1	1	1	0	1	0	1	0	0	0	0	1	0	1	1	0	1	1	0	1	0	1	0	1	1	1	0	0	0	1
283	LJxz_17_ZYH-A-91_C12.fsa	1	1	1	1	0	0	1	0	1	1	1	1	1	1	0	0	1	1	1	1	0	0	1	0	1	0	0	0	0	0	0	1	1	0	1	0	0	1	0	0	0	1	1	1	0	0	1	1
284	LJxz_18_ZYH-A-92_D12.fsa	1	1	1	1	0	0	1	0	1	1	1	1	1	1	1	0	1	1	1	1	0	0	1	0	1	0	0	0	0	0	0	1	1	0	1	0	0	1	0	1	0	1	1	1	0	0	0	1
285	LJxz_19_ZYH-A-93_E12.fsa	1	1	1	1	0	0	1	0	1	0	1	1	1	1	1	0	1	1	1	1	0	0	1	0	1	0	0	0	1	0	0	1	1	0	1	0	0	1	0	0	0	1	1	1	0	0	0	1
286	LJxz_20_ZYH-A-94_F12.fsa	1	1	1	1	0	0	1	0	1	1	1	1	1	1	0	0	1	1	1	1	0	0	1	0	1	0	0	0	0	0	0	1	1	0	1	0	0	1	0	0	0	1	1	1	0	0	1	1
287	LX_01_ZYH-F-76_D10.fsa	1	1	1	1	0	1	0	0	1	1	1	1	1	1	0	1	1	0	1	1	0	0	1	1	1	1	1	0	0	1	1	1	0	1	1	1	0	1	1	0	0	0	0	1	1	1	1	1
288	LX_02_ZYH-F-77_E10.fsa	1	1	1	1	0	1	0	0	1	1	1	1	1	1	0	0	1	0	1	1	0	0	1	1	1	1	1	0	1	0	1	1	0	1	1	1	0	1	1	0	0	0	0	1	0	1	1	1
289	LX_03_ZYH-F-78_F10.fsa	1	1	1	0	0	1	1	1	1	1	1	1	1	1	0	1	1	0	1	1	0	0	1	1	1	1	1	1	0	0	0	1	0	1	1	1	0	1	1	0	0	0	0	1	0	1	1	1
290	LX_04_ZYH-F-79_G10.fsa	1	1	1	1	0	1	1	0	1	1	1	1	1	1	0	1	1	0	1	1	0	0	1	1	1	1	1	1	0	0	1	1	0	1	1	1	0	1	1	0	0	0	0	1	0	1	1	1
291	LX_05_ZYH-F-80_H10.fsa	1	1	0	1	0	1	1	1	1	1	1	1	1	1	0	1	1	0	1	1	1	0	1	1	1	1	1	0	0	0	1	1	0	1	1	1	0	1	1	0	0	1	0	1	0	0	1	1
292	LX_06_ZYH-F-81_A11.fsa	1	1	1	1	0	1	0	1	1	1	1	1	1	1	0	0	1	0	1	1	0	0	1	1	1	1	1	0	0	0	0	1	0	1	1	1	0	1	1	0	0	0	0	1	0	1	1	1
293	LX_07_ZYH-F-82_B11.fsa	1	1	0	0	0	1	0	0	1	1	1	1	1	1	0	1	1	0	1	1	1	0	1	1	1	1	1	1	0	1	1	1	0	1	1	1	0	1	1	1	0	0	0	1	0	1	1	1
294	LX_08_ZYH-F-83_C11.fsa	1	1	1	0	0	1	0	1	1	1	1	1	1	1	0	0	1	0	1	1	0	0	1	1	1	1	1	0	0	0	0	1	0	1	1	1	0	1	1	1	0	0	0	1	0	1	1	1
295	LX_09_ZYH-F-84_D11.fsa	1	1	0	1	0	1	0	0	1	1	1	1	1	1	0	0	1	0	1	1	0	0	1	1	1	1	1	0	0	0	1	1	0	1	1	1	0	1	1	1	0	0	0	1	0	1	1	1
296	LX_11ZYH-F-85_E11.fsa	1	1	0	0	0	1	0	0	1	1	1	1	1	1	1	1	1	0	1	1	0	0	1	1	1	1	1	0	0	0	0	1	0	1	1	1	0	1	1	0	0	0	0	1	0	1	1	1
297	LX_12_ZYH-F-86_F11.fsa	1	1	1	1	0	1	0	1	1	1	1	1	1	1	0	0	1	0	1	1	0	0	1	1	1	1	1	0	0	0	0	1	0	1	1	1	0	1	1	1	0	0	0	1	0	1	1	1
298	LX_13_ZYH-F-87_G11.fsa	1	1	1	0	0	1	0	1	1	1	1	1	1	1	0	0	1	0	0	1	1	0	1	1	1	1	1	1	0	1	0	1	0	1	0	1	0	1	1	0	0	1	0	1	0	1	1	1
299	LX_14_ZYH-F-88_H11.fsa	1	1	1	1	0	1	0	1	1	1	1	1	1	1	0	1	1	0	1	1	1	0	1	1	1	1	1	0	0	0	1	1	0	1	1	1	0	1	1	1	0	0	0	1	0	0	1	1
300	LX_15_ZYH-F-89_A12.fsa	1	1	0	1	0	1	0	1	1	1	1	1	1	1	0	0	1	0	1	1	0	0	1	1	1	1	1	1	0	0	0	1	0	1	1	1	0	1	1	0	0	1	0	1	0	0	1	1
301	LX_16_ZYH-F-90_B12.fsa	1	1	0	1	0	1	0	0	1	1	1	1	1	1	0	1	1	0	1	1	0	0	1	1	1	1	1	1	0	0	1	1	0	1	1	1	0	1	1	1	0	1	0	1	0	0	1	1
302	LX_17_ZYH-F-91_C12.fsa	1	1	1	1	0	1	1	1	1	1	1	1	1	1	0	0	1	0	1	1	0	0	1	1	1	1	1	0	0	0	0	1	0	1	1	1	0	1	1	0	0	0	0	1	0	1	1	1
303	LX_18_ZYH-F-92_D12.fsa	1	1	0	1	0	1	0	1	1	1	1	1	1	1	0	1	1	0	1	1	0	0	1	1	1	1	1	0	0	0	0	1	0	1	1	1	0	1	1	0	0	0	0	1	0	1	1	1
304	LX_19_ZYH-F-93_E12.fsa	1	1	1	0	0	1	0	0	1	1	1	1	1	1	0	0	1	0	1	1	0	0	1	1	1	1	1	1	0	0	0	1	0	1	1	1	0	1	1	1	0	0	0	1	0	0	1	1
305	LX_20_ZYH-F-94_F12.fsa	1	1	1	1	0	1	1	1	1	1	1	1	1	1	0	1	1	0	1	1	0	0	1	1	1	1	1	0	0	0	0	1	0	1	1	1	0	1	1	1	0	0	0	1	0	1	1	1
306	MEK_01_ZYH-F-57_A08.fsa	1	1	0	1	0	1	0	1	1	1	1	1	1	1	0	0	1	1	1	1	1	0	1	1	1	1	1	0	0	0	0	1	0	1	1	0	0	1	1	1	0	0	0	1	0	1	0	1
307	MEK_02_ZYH-F-58_B08.fsa	1	1	1	1	0	1	0	1	1	1	1	1	1	1	0	0	1	0	0	1	0	0	1	1	1	1	1	0	0	0	0	1	0	1	1	0	0	1	1	0	0	0	0	1	0	1	1	1
308	MEK_03_ZYH-F-59_C08.fsa	1	1	1	0	0	1	0	1	1	1	1	1	1	1	0	0	1	0	1	1	0	0	1	1	1	1	1	0	0	1	0	1	0	1	1	1	0	1	1	0	0	0	0	1	0	1	1	1
309	MEK_04_ZYH-F-60_D08.fsa	1	1	1	1	0	1	0	1	1	1	1	1	1	1	0	0	1	0	1	1	1	0	1	1	1	0	1	0	0	0	0	1	0	1	1	0	0	1	1	0	0	0	0	1	0	1	1	1
310	MEK_05_ZYH-F-61_E08.fsa	1	1	0	1	1	1	0	1	1	1	1	1	1	1	0	1	1	0	1	1	0	0	1	1	1	1	1	0	0	0	0	1	0	1	1	1	0	1	1	0	1	0	0	1	0	1	1	1
311	MEK_06_ZYH-F-62_F08.fsa	1	1	0	0	0	1	0	0	1	1	1	1	1	1	0	0	1	0	1	1	0	0	0	1	1	0	1	0	0	0	0	1	0	1	1	1	0	1	1	0	0	0	1	1	0	0	1	1
312	MEK_07_ZYH-F-63_G08.fsa	1	1	0	1	0	1	0	1	1	1	1	1	1	1	0	0	1	0	0	1	0	0	1	1	1	0	1	0	1	1	0	1	0	1	1	0	0	1	1	0	0	0	0	1	0	1	1	1
313	MEK_08_ZYH-F-64_H08.fsa	1	1	0	1	0	1	0	1	1	1	1	1	1	1	0	1	1	0	1	1	0	0	1	1	1	0	1	0	0	0	0	1	0	1	1	0	0	1	1	0	1	0	0	1	0	1	1	1
314	MEK_09_ZYH-F-65_A09.fsa	1	1	0	1	0	1	0	1	1	1	1	1	1	1	0	0	1	0	1	1	1	0	1	1	1	1	1	0	1	1	1	1	1	1	1	0	0	1	1	0	0	0	0	1	0	1	1	1
315	MEK_11_ZYH-F-67_C09.fsa	1	1	1	1	1	1	0	0	1	1	1	1	1	1	0	0	1	0	0	1	1	0	1	1	1	1	1	0	0	0	1	1	0	1	1	1	0	1	1	0	1	0	0	1	0	0	0	1
316	MEK_12_ZYH-F-68_D09.fsa	1	1	0	1	0	1	0	1	1	1	1	1	1	1	0	0	1	1	1	1	1	0	1	1	1	1	1	0	0	0	0	1	0	1	1	0	0	1	1	0	0	0	0	1	0	1	0	1
317	MEK_13_ZYH-F-69_E09.fsa	1	1	1	1	0	1	0	0	1	1	1	1	1	1	0	1	1	1	1	1	0	0	1	1	1	0	1	0	0	1	0	1	0	1	1	1	0	1	1	0	0	0	0	1	0	1	0	1
318	MEK_14_ZYH-F-70_F09.fsa	1	1	0	1	0	1	0	0	1	1	1	1	1	1	0	1	1	0	0	1	0	0	1	1	1	0	1	0	1	0	0	1	0	1	1	1	0	1	1	1	0	0	0	1	0	1	1	1
319	MEK_16_ZYH-F-71_G09.fsa	1	1	1	1	0	1	0	0	1	1	1	1	1	1	0	0	1	0	1	1	1	0	1	1	1	1	1	0	0	1	0	1	0	1	1	0	0	1	1	0	1	0	0	1	0	1	0	1
320	MEK_17_ZYH-F-72_H09.fsa	1	1	1	1	0	1	0	1	1	1	1	1	1	1	0	0	1	0	0	1	1	0	1	1	1	1	1	0	0	1	0	1	0	1	1	1	0	1	1	0	1	0	0	1	0	0	1	1
321	MEK_19_ZYH-F-74_B10.fsa	1	1	1	0	0	1	0	1	1	1	1	1	1	1	0	0	1	0	0	1	0	0	1	1	1	1	1	0	0	0	0	1	0	1	1	1	0	1	1	1	0	0	0	1	0	1	1	1
322	MKhls_02_ZYH-D-02_B01.fsa	1	1	0	1	0	1	1	0	1	1	1	1	1	1	0	1	1	0	1	1	1	0	1	1	1	1	1	1	0	1	0	1	1	1	1	0	0	1	1	1	0	0	0	1	0	0	1	1
323	MKhls_03_ZYH-D-03_C01.fsa	1	1	0	1	0	1	1	1	1	1	1	1	1	1	0	0	1	1	1	1	0	0	1	1	1	1	1	1	0	1	0	1	0	1	1	0	0	1	1	0	0	0	0	1	0	0	1	1
324	MKhls_04_ZYH-D-04_D01.fsa	1	1	0	0	1	1	1	1	1	1	1	1	1	0	0	0	1	1	1	1	0	0	1	1	1	1	1	1	0	1	0	1	1	1	1	0	0	1	0	0	0	0	0	1	0	0	1	1
325	MKhls_05_ZYH-D-05_E01.fsa	1	1	1	1	0	1	1	0	1	1	1	1	1	1	0	0	1	0	1	1	0	1	1	1	1	0	1	1	0	1	0	1	1	1	1	0	0	1	1	1	1	0	0	1	0	0	1	1
326	MKhls_06_ZYH-D-06_F01.fsa	1	1	1	1	1	1	1	1	1	1	1	1	1	1	0	0	1	1	1	1	0	1	1	1	1	1	1	1	0	1	0	1	1	1	1	0	0	1	1	1	0	0	0	1	0	0	1	1
327	MKhls_07_ZYH-D-07_G01.fsa	1	1	1	1	1	1	1	1	1	1	1	1	1	1	0	1	1	1	1	1	0	1	1	1	1	1	1	1	0	1	0	1	1	1	1	1	0	1	1	1	1	0	0	1	0	0	1	1
328	MKhls_08_ZYH-D-08_H01.fsa	1	1	1	1	0	1	1	1	1	1	1	1	1	1	0	1	1	0	1	1	1	0	1	1	1	1	1	1	0	1	0	1	1	1	1	1	0	1	1	1	1	0	0	1	0	0	1	1
329	MKhls_09_ZYH-D-09_A02.fsa	1	1	0	1	1	1	1	1	1	1	1	1	1	1	0	0	1	1	1	1	0	0	1	1	1	1	1	1	0	1	0	1	1	1	1	0	0	1	1	0	1	0	0	1	0	0	1	1
330	MKhls_10_ZYH-D-10_C12.fsa	1	1	1	1	0	1	1	1	1	1	1	1	1	1	0	1	1	1	1	1	0	0	1	1	1	1	0	1	0	1	0	1	1	1	1	0	0	1	1	1	0	0	0	1	0	0	1	1
331	MKhls_11_ZYH-D-11_C02.fsa	1	1	1	1	0	1	1	1	1	1	1	1	1	1	0	1	1	1	1	1	1	1	1	1	1	1	1	1	0	1	0	1	1	1	1	0	0	1	1	0	0	0	0	1	0	0	1	1
332	MKhls_12_ZYH-D-12_D02.fsa	1	1	1	0	0	1	1	1	1	1	1	1	1	1	0	1	1	1	1	1	0	0	1	1	1	0	1	1	0	1	0	1	1	1	1	0	0	1	1	1	0	0	0	1	0	0	1	1
333	MKhls_13_ZYH-D-13_E02.fsa	1	1	1	1	0	1	1	1	1	1	1	1	1	1	0	1	1	1	0	1	0	0	1	1	1	1	0	1	0	1	0	1	1	1	1	1	0	1	1	0	0	0	0	1	0	0	1	1
334	MKhls_14_ZYH-D-14_F02.fsa	1	1	1	1	0	1	1	1	1	1	1	1	1	1	0	1	1	1	1	1	0	1	1	1	1	0	0	1	0	1	0	1	1	1	1	1	0	1	1	0	1	0	0	1	0	0	1	1
335	MKhls_15_ZYH-D-15_G02.fsa	1	1	1	0	0	1	1	1	1	1	1	1	1	1	0	0	1	1	1	1	0	0	1	1	1	0	0	1	0	1	0	1	1	1	1	1	0	1	1	1	1	0	0	1	0	0	1	1
336	MKhls_16_ZYH-D-16_H02.fsa	1	1	1	1	0	1	1	1	1	1	1	1	1	1	0	1	1	1	1	1	1	1	1	1	1	0	0	1	0	1	0	1	1	1	1	1	0	1	1	0	1	0	0	1	0	0	1	1
337	MKhls_19_ZYH-D-18_B03.fsa	1	1	1	0	0	1	1	1	1	1	1	1	1	1	0	0	1	1	1	1	1	1	1	1	1	1	1	1	0	1	0	1	1	1	1	1	0	1	1	0	0	0	0	1	0	0	1	1
338	MKhls_20_ZYH-D-19_C03.fsa	1	1	1	1	1	1	1	1	1	1	1	1	1	1	0	0	1	0	1	1	1	1	1	1	1	1	1	1	0	1	0	1	1	1	1	1	0	1	1	1	1	0	0	1	0	0	0	1
339	MKrm_01_ZYH-D-39_G05.fsa	1	1	1	1	1	1	1	0	1	1	1	1	1	1	0	0	1	1	1	1	0	0	1	1	1	1	0	1	0	1	1	1	1	1	1	0	0	1	1	0	1	0	0	1	1	0	0	1
340	MKrm_02_ZYH-D-40_H05.fsa	1	1	0	1	0	1	1	0	1	1	1	1	1	1	0	0	1	0	1	1	0	0	1	1	1	1	1	0	0	1	0	1	0	1	1	0	0	1	1	0	0	0	0	1	0	0	1	1
341	MKrm_04_ZYH-D-41_A06.fsa	1	1	1	1	1	1	1	1	1	1	1	1	1	1	0	0	1	1	1	1	1	1	1	1	1	1	1	0	0	1	0	1	1	1	1	0	0	1	1	0	1	0	0	1	1	0	1	1
342	MKrm_05_ZYH-D-42_B06.fsa	1	1	1	0	1	1	1	1	1	1	1	1	1	1	0	0	1	1	1	1	1	0	1	1	1	0	0	0	1	1	0	0	1	1	1	0	0	1	1	0	1	0	0	1	1	0	1	1
343	MKrm_06_ZYH-D-43_C06.fsa	1	1	1	1	0	1	1	0	1	1	1	1	1	1	1	0	1	0	1	1	0	0	1	1	1	1	1	1	0	1	1	1	1	1	1	1	0	1	1	1	0	0	0	1	0	0	1	1
344	MKrm_07_ZYH-D-44_D06.fsa	1	1	0	1	1	1	1	0	1	1	1	1	1	1	0	0	1	1	1	1	0	0	1	1	1	1	1	0	0	1	1	1	0	1	1	1	0	1	1	0	0	0	0	1	0	0	1	1
345	MKrm_08_ZYH-D-45_E06.fsa	1	1	1	1	0	1	1	1	1	1	1	1	1	1	0	0	1	1	1	1	1	1	1	1	1	1	1	0	0	1	1	1	1	1	1	0	0	1	1	1	1	0	0	1	0	0	0	1
346	MKrm_09_ZYH-D-46_F06.fsa	1	1	0	1	0	1	1	1	1	1	1	1	1	1	0	0	1	0	1	1	1	0	1	1	1	1	0	1	0	1	0	1	1	1	1	1	0	1	1	1	1	0	0	1	0	0	0	1
347	MKrm_10_ZYH-D-47_G06.fsa	1	1	0	1	0	1	1	1	1	1	1	1	1	1	0	0	1	1	1	1	0	0	1	1	1	1	0	1	0	1	0	1	1	1	1	0	0	1	1	1	1	0	0	1	0	0	1	1
348	MKrm_11_ZYH-D-48_H06.fsa	1	1	0	0	0	1	1	1	1	1	1	1	1	1	0	0	1	1	1	1	0	0	1	1	1	1	0	1	0	1	0	1	1	1	1	1	0	1	1	0	0	0	0	1	0	0	1	1
349	MKrm_12_ZYH-D-49_A07.fsa	1	1	1	1	0	1	1	1	1	1	1	1	1	1	1	0	1	1	1	1	0	0	1	1	1	1	1	0	0	1	1	1	1	1	1	1	0	1	1	1	0	0	0	1	0	0	1	1
350	MKrm_13_ZYH-D-50_B07.fsa	1	1	0	1	0	1	1	1	1	1	1	1	1	1	0	0	1	1	1	1	0	0	1	1	1	1	0	0	0	1	0	1	1	1	1	0	0	1	1	0	0	0	0	1	1	0	1	1
351	MKrm_15_ZYH-D-52_D07.fsa	1	1	1	1	0	1	1	1	1	1	1	1	1	1	0	0	1	1	1	1	0	0	1	1	1	0	0	0	0	1	1	1	1	1	1	0	0	1	1	0	1	0	0	1	1	0	1	1
352	MKrm_16_ZYH-D-53_E07.fsa	1	1	0	0	0	1	1	1	1	1	1	1	1	1	0	0	1	1	1	1	0	0	1	1	1	1	1	0	1	0	1	1	1	1	1	1	0	1	1	0	0	0	0	1	0	0	1	1
353	MKrm_17_ZYH-D-54_F07.fsa	1	1	0	1	1	1	1	0	1	1	1	1	1	1	0	0	1	0	1	1	1	0	1	1	1	1	0	1	0	1	0	1	1	1	1	0	0	1	1	0	1	0	0	1	0	0	1	1
354	MKrm_19_ZYH-D-56_H07.fsa	1	1	1	1	0	1	1	1	1	1	1	1	1	1	0	0	1	0	1	1	0	0	1	1	1	0	1	1	0	1	0	1	1	1	1	0	0	1	1	0	0	0	0	1	0	0	0	1
355	MKrm_20_ZYH-D-57_A08.fsa	1	1	0	1	1	1	1	1	1	1	1	1	1	1	0	0	1	1	1	1	0	0	1	1	1	1	1	0	1	0	1	1	1	1	1	1	0	1	1	1	1	0	0	1	1	0	1	1
356	MKrm_21_ZYH-D-58_B08.fsa	1	1	0	1	0	1	1	1	1	1	1	1	1	1	1	0	1	0	1	1	0	0	1	1	1	1	1	0	0	1	1	1	1	1	1	1	0	1	1	1	1	0	0	1	0	0	1	1
357	MLc_02_ZYH-C-89_A12.fsa	1	1	1	0	0	0	1	1	1	1	1	1	1	1	1	0	1	0	1	1	1	1	1	1	1	1	1	0	1	1	1	1	1	1	0	1	0	1	1	0	0	1	1	1	0	0	1	1
358	MLc_03_ZYH-C-90_B12.fsa	1	1	1	1	0	1	1	1	1	1	1	1	1	1	1	0	0	1	1	1	0	1	1	1	1	1	1	1	0	1	1	1	1	1	0	1	0	1	0	1	0	0	1	1	0	0	1	1
359	MLc_04_ZYH-C-91_C12.fsa	1	1	1	1	0	1	1	1	1	1	1	1	1	1	1	1	1	0	1	0	0	1	1	1	1	1	1	0	1	1	1	1	0	1	0	1	0	1	0	0	0	0	1	1	0	0	1	0
360	MLc_07_ZYH-C-93_E12.fsa	1	1	1	0	0	1	1	1	1	1	1	1	1	1	1	0	1	1	1	1	0	1	1	1	1	1	1	1	0	1	1	1	0	1	0	0	1	1	0	1	0	0	1	1	0	0	1	1
361	MLc_08_ZYH-C-94_F12.fsa	1	1	1	1	0	1	1	1	1	1	1	1	1	1	1	1	1	0	1	1	0	1	1	1	1	1	1	1	0	1	1	1	1	1	0	0	1	0	1	1	0	0	0	1	0	0	1	1
362	MLc_09_ZYH-C-95_G12.fsa	1	1	1	1	0	1	1	1	1	1	1	1	1	1	1	1	1	1	1	1	0	1	1	1	1	1	1	1	0	1	1	1	0	1	0	1	0	1	1	0	1	0	1	1	0	0	1	1
363	MLmdl_01_ZYH-D-59_C08.fsa	1	1	1	1	1	1	1	1	1	1	1	1	1	1	1	1	0	1	1	1	0	0	1	1	1	1	1	1	0	1	0	1	1	1	1	0	0	1	1	1	0	0	0	1	0	0	1	1
364	MLmdl_02_ZYH-D-60_D08.fsa	1	1	1	1	1	1	1	1	1	1	1	1	1	1	0	0	1	1	1	1	0	1	1	1	1	0	1	1	0	1	0	0	0	1	1	0	0	1	1	0	1	0	0	1	0	0	1	1
365	MLmdl_04_ZYH-D-61_E08.fsa	1	1	1	1	0	1	1	1	1	1	1	1	1	1	1	1	0	1	1	1	0	0	1	1	1	1	1	0	0	1	1	1	1	1	1	1	0	1	1	0	1	0	0	1	0	0	1	1
366	MLmdl_05_ZYH-D-62_F08.fsa	1	1	1	1	0	1	1	1	1	1	1	1	1	1	0	1	1	0	1	1	0	0	1	1	1	1	1	0	1	0	1	0	1	1	1	1	0	1	1	0	0	0	0	1	0	1	0	0
367	MLmdl_06_ZYH-D-63_G08.fsa	1	1	1	1	1	1	1	1	1	1	1	1	1	1	1	1	0	1	1	1	1	0	1	1	1	1	0	0	0	1	0	1	1	1	1	1	0	1	1	1	1	0	0	1	0	1	1	1
368	MLmdl_09_ZYH-D-66_B09.fsa	1	1	1	1	0	1	1	1	1	1	1	1	1	1	1	0	1	1	1	1	0	0	1	1	1	0	1	1	0	1	0	1	1	1	1	0	0	1	1	1	0	0	0	1	0	0	1	1
369	MLmdl_10_ZYH-D-67_C09.fsa	1	1	1	1	1	1	1	0	1	1	1	1	1	1	1	1	1	1	1	1	1	1	1	1	1	0	0	1	0	1	1	1	1	1	1	1	0	1	1	0	1	0	0	1	0	1	1	1
370	MLmdl_11_ZYH-D-68_D09.fsa	1	1	1	1	0	1	1	0	1	1	1	1	1	1	1	0	1	1	1	1	1	0	1	1	1	0	1	1	0	1	0	1	0	1	1	1	0	1	1	0	0	0	0	1	0	1	1	1
371	MLmdl_12_ZYH-D-69_E09.fsa	1	1	1	1	1	1	1	1	1	1	1	1	1	1	0	0	1	1	1	1	0	0	1	1	1	0	0	0	0	1	0	1	1	1	1	0	0	1	1	0	1	0	0	1	0	1	1	1
372	MLmdl_13_ZYH-D-70_F09.fsa	1	1	1	0	0	1	1	1	1	1	1	1	1	1	1	0	1	0	1	1	0	0	1	1	1	0	0	1	0	1	0	1	0	1	1	0	0	1	1	0	1	0	0	1	1	1	1	1
373	MLmdl_14_ZYH-D-71_G09.fsa	1	1	1	1	0	1	1	1	1	1	1	1	1	1	1	1	1	1	1	1	1	1	1	1	1	0	0	1	0	1	0	1	0	1	1	0	0	1	1	0	1	0	0	1	0	0	1	1
374	MLmdl_15_ZYH-D-72_H09.fsa	1	1	1	1	1	1	1	1	1	1	1	1	1	1	0	1	1	1	1	1	1	0	1	1	1	1	0	1	0	1	1	1	1	1	1	1	0	1	1	0	1	0	0	1	0	1	1	1
375	MLmdl_17_ZYH-D-74_B10.fsa	1	1	1	1	1	1	1	1	1	1	1	1	1	1	1	0	1	1	1	1	1	1	1	1	1	0	1	1	0	1	0	1	0	1	1	0	0	1	1	0	1	0	1	1	0	0	1	1
376	MLmdl_18_ZYH-D-75_C10.fsa	1	1	1	1	0	1	1	1	1	1	1	1	1	1	1	0	1	1	1	1	0	0	1	1	1	1	1	1	0	1	1	1	0	1	0	1	0	1	1	0	0	0	0	1	0	0	1	1
377	MLmdl_19_ZYH-D-76_D10.fsa	1	1	0	1	1	1	1	1	1	1	1	1	1	1	1	1	0	1	1	1	0	0	1	1	1	1	1	1	0	1	1	1	0	1	1	1	0	1	1	1	0	0	0	1	0	0	1	1
378	MLmdl_20_ZYH-D-77_E10.fsa	1	1	1	1	1	1	1	1	1	1	1	1	1	1	1	0	1	0	1	1	0	0	1	1	1	1	1	1	0	1	0	1	1	1	1	0	0	1	1	1	1	0	1	1	0	0	1	1
379	NL_01_ZYH-B-79_G10.fsa	1	1	1	1	0	1	1	1	1	1	1	1	1	1	0	1	1	0	1	1	0	1	1	1	1	1	1	1	0	1	1	1	0	1	1	0	1	0	0	0	0	0	1	1	0	1	1	1
380	NL_02_ZYH-B-80_H10.fsa	1	1	1	1	0	1	1	1	1	0	1	1	1	1	1	1	0	1	1	1	0	0	1	1	1	1	1	1	0	1	1	1	0	1	1	0	1	0	0	1	0	0	1	1	0	0	1	1
381	NL_04_ZYH-B-82_B11.fsa	1	1	1	1	0	1	1	1	1	1	1	1	1	1	1	1	1	1	1	1	0	1	1	1	1	1	1	1	0	1	1	1	0	1	1	1	1	1	1	0	0	0	1	1	0	0	1	1
382	NL_05_ZYH-B-83_C11.fsa	1	1	1	1	0	1	1	1	1	1	1	1	1	1	1	1	0	1	0	1	1	0	1	1	1	1	0	1	0	1	1	1	0	1	1	0	1	1	0	1	0	0	1	1	0	0	1	1
383	NL_06_ZYH-B-84_D11.fsa	1	1	1	1	0	1	1	1	1	1	1	1	1	1	1	1	0	1	1	1	0	0	1	1	1	1	0	1	0	1	1	1	0	1	0	0	1	1	0	1	0	0	1	1	0	1	1	1
384	NL_08_ZYH-B-86_F11.fsa	1	1	0	1	0	1	0	1	1	1	1	1	1	1	1	1	1	1	1	1	0	1	1	1	1	1	1	1	0	1	1	1	0	1	1	1	1	0	0	0	0	0	1	1	1	1	1	1
385	NL_09_ZYH-B-87_G11.fsa	1	1	1	1	0	1	1	1	1	1	1	1	1	1	1	1	1	1	0	1	0	1	1	1	1	1	1	1	0	1	1	1	0	1	0	0	1	1	0	0	0	0	1	1	0	1	1	1
386	NL_11_ZYH-B-89_A12.fsa	1	1	1	1	0	1	1	1	1	1	1	1	1	1	1	1	1	1	1	0	0	1	0	1	1	1	1	0	0	1	1	1	0	1	1	1	0	1	1	0	0	0	1	1	0	0	1	1
387	NL_12_ZYH-B-90_B12.fsa	1	1	1	1	0	1	1	1	1	1	1	1	1	1	1	1	1	1	1	1	0	1	1	1	1	1	0	1	0	1	1	1	0	1	0	0	1	0	0	1	0	0	0	1	0	0	1	1
388	NL_13_ZYH-B-91_C12.fsa	1	1	0	1	0	1	1	1	1	0	1	1	1	1	1	1	1	1	1	1	1	1	1	1	1	1	1	1	0	1	1	1	0	1	1	0	1	1	1	0	0	0	1	1	0	1	1	1
389	NL_14_ZYH-B-92_D12.fsa	1	1	1	1	0	1	1	1	1	1	1	1	1	1	1	1	1	1	1	1	0	1	1	1	1	1	1	1	0	1	1	1	0	1	1	0	1	1	1	0	0	0	0	1	0	1	1	1
390	NL_15_ZYH-B-93_E12.fsa	1	1	1	1	0	1	1	0	1	1	1	1	1	1	1	0	1	1	1	1	0	1	1	1	1	1	1	1	0	1	1	1	0	1	0	1	1	1	1	0	0	0	0	1	0	1	1	1
391	NL_17_ZYH-B-95_G12.fsa	1	1	1	1	0	1	0	1	1	1	1	1	1	1	1	0	1	1	1	1	0	1	1	1	1	1	1	1	0	1	1	1	0	1	0	1	1	1	0	1	1	0	1	1	0	1	1	1
392	SP_01_ZYH-G-39_G05.fsa	1	1	0	1	0	1	0	0	1	1	1	1	1	1	0	1	1	0	1	1	0	0	1	1	1	1	1	0	0	0	0	1	0	1	1	1	0	1	1	0	1	0	0	1	0	0	1	1
393	SP_02_ZYH-G-40_H05.fsa	1	1	0	1	0	1	0	0	1	1	1	1	1	1	0	1	1	0	1	1	0	0	1	1	1	1	1	0	1	0	0	1	0	1	1	1	0	1	1	0	1	0	0	1	0	0	1	1
394	SP_04_ZYH-G-41_A06.fsa	1	1	1	1	0	1	0	0	1	1	1	1	1	1	1	0	1	0	1	1	0	0	1	1	1	1	1	0	1	0	0	1	0	1	1	0	0	1	1	0	1	1	1	1	0	1	1	1
395	SP_05_ZYH-G-42_B06.fsa	1	1	0	1	0	1	0	1	1	1	1	1	1	1	0	1	1	0	1	1	0	0	1	1	1	1	1	0	1	0	0	1	0	1	1	1	0	1	1	0	0	0	0	1	0	0	1	1
396	SP_06_ZYH-G-43_C06.fsa	1	1	0	1	0	1	0	0	1	1	1	1	1	1	0	1	0	1	1	1	0	0	1	1	1	1	1	0	1	0	0	1	0	1	1	1	0	1	1	1	0	0	0	1	0	0	1	1
397	SP_07_ZYH-G-44_D06.fsa	1	1	0	1	0	1	0	1	1	1	1	1	1	1	0	1	1	0	1	1	1	0	1	1	1	1	1	0	1	0	0	1	0	1	1	1	0	1	1	0	0	1	1	1	0	0	1	1
398	SP_08_ZYH-G-45_E06.fsa	1	1	1	1	0	1	0	1	1	1	1	1	1	1	1	1	1	0	1	1	1	0	1	1	1	1	1	0	0	1	0	1	1	1	1	1	0	1	1	0	0	0	0	1	0	1	1	0
399	SP_09_ZYH-G-46_F06.fsa	1	1	1	1	0	1	0	0	1	1	1	1	1	1	1	0	1	0	1	1	0	0	1	1	1	1	1	0	0	0	0	1	0	1	1	1	0	1	1	1	1	1	1	1	0	0	1	1
400	SP_10_ZYH-G-47_G06.fsa	1	1	0	1	0	1	0	1	1	1	1	1	1	1	0	1	1	1	1	1	0	0	1	1	1	1	1	0	1	0	0	1	0	1	1	0	0	1	1	1	1	0	0	1	0	0	1	0
401	SP_11_ZYH-G-48_H06.fsa	1	1	0	0	0	1	0	1	1	1	1	1	1	1	0	0	1	0	1	1	0	0	1	1	1	1	1	0	1	0	1	1	0	1	1	1	0	1	1	1	0	1	1	1	0	0	1	1
402	SP_12_ZYH-G-49_A07.fsa	1	1	0	1	0	1	0	0	1	1	1	1	1	1	0	1	1	0	1	1	0	0	1	1	1	1	1	1	1	0	0	1	0	1	1	1	0	1	1	0	1	1	1	1	0	0	1	1
403	SP_13_ZYH-G-50_B07.fsa	1	1	0	0	0	1	0	1	1	1	1	1	1	1	0	1	1	0	1	1	0	0	1	1	1	1	1	0	1	0	0	1	0	1	1	1	0	1	1	1	0	0	0	1	0	0	1	1
404	SP_14_ZYH-G-51_C07.fsa	1	1	0	1	0	1	0	1	1	1	1	1	1	1	0	1	1	0	1	1	1	0	1	1	1	1	1	0	1	0	0	1	0	1	1	1	0	1	1	0	0	1	1	1	0	0	1	1
405	SP_15_ZYH-G-52_D07.fsa	1	1	0	1	0	1	0	1	1	1	1	1	1	1	0	1	1	0	1	1	1	0	1	1	1	1	1	1	1	0	1	1	0	1	1	0	0	1	1	1	1	0	0	1	0	0	1	1
406	SP_16_ZYH-G-53_E07.fsa	1	1	0	1	0	1	0	0	1	1	1	1	1	1	0	1	1	0	1	1	1	0	1	1	1	1	1	0	1	1	1	1	0	1	1	1	0	1	1	1	1	0	0	1	0	0	1	1
407	SP_17_ZYH-G-54_F07.fsa	1	1	0	1	0	1	0	0	1	1	1	1	1	1	0	0	1	0	1	1	1	0	1	1	1	1	1	0	0	0	0	1	1	1	1	1	0	1	1	1	0	0	0	1	0	0	1	1
408	SP_18_ZYH-G-55_G07.fsa	1	1	0	1	0	1	0	1	1	1	1	1	1	1	0	1	1	0	1	1	0	0	1	1	1	1	1	0	0	1	1	1	0	1	1	1	0	1	1	1	1	1	0	1	0	0	1	1
409	SP_19_ZYH-G-56_H07.fsa	1	1	0	1	0	1	0	1	1	1	1	1	1	1	0	1	1	0	1	1	1	0	1	1	1	1	1	0	0	1	0	1	1	1	1	1	0	1	1	1	1	1	0	1	0	0	1	1
410	SP_20_ZYH-G-57_A08.fsa	1	1	0	1	0	1	0	1	1	1	1	1	1	1	0	1	1	0	1	1	0	0	1	1	1	1	1	0	0	0	1	1	0	1	1	0	0	1	1	1	1	0	0	1	0	1	1	1
411	SP_21_ZYH-G-58_B08.fsa	1	1	0	1	0	1	0	1	1	1	1	1	1	1	0	0	1	0	1	1	0	0	1	1	1	1	1	0	0	0	0	1	1	1	1	1	0	1	1	1	0	1	0	1	0	0	1	1
412	SPzjg_01_ZYH-E-53_E07.fsa	1	1	0	1	0	1	0	1	1	1	1	1	1	1	0	0	1	0	1	1	0	0	1	1	1	1	1	0	1	0	0	1	0	1	1	1	0	1	1	0	1	1	0	1	0	1	1	1
413	SPzjg_02_ZYH-E-54_F07.fsa	1	1	0	1	0	1	0	0	1	1	1	1	1	1	0	1	1	0	1	1	1	0	1	1	1	1	1	0	1	0	0	1	0	1	1	0	0	1	1	1	1	1	0	1	0	0	1	1
414	SPzjg_03_ZYH-E-55_G07.fsa	1	1	0	1	0	1	0	0	1	1	1	1	1	1	0	0	0	0	1	1	0	0	1	1	1	1	1	0	1	0	0	1	0	1	1	1	0	1	1	1	1	0	1	1	0	0	1	1
415	SPzjg_04_ZYH-E-56_H07.fsa	1	1	0	1	0	1	0	1	1	1	1	1	1	1	0	0	1	1	1	1	0	0	1	1	1	1	1	0	1	0	1	1	0	1	1	0	0	1	1	0	0	1	0	1	0	0	1	1
416	SPzjg_05_ZYH-E-57_A08.fsa	1	1	0	1	0	1	0	0	1	1	1	1	1	1	0	1	1	0	1	1	0	0	1	1	1	1	1	0	1	0	0	1	0	1	1	0	0	1	1	1	0	1	0	1	0	0	1	1
417	SPzjg_06_ZYH-E-58_B08.fsa	1	1	0	1	0	1	0	1	1	1	1	1	1	1	0	1	1	0	1	1	0	0	1	1	1	1	1	0	1	0	1	1	0	1	1	1	0	1	1	1	1	1	1	1	0	1	1	1
418	SPzjg_07_ZYH-E-59_C08.fsa	1	1	0	1	0	1	0	1	1	1	1	1	1	1	0	1	1	0	1	1	0	0	1	1	1	1	1	0	1	0	1	1	0	1	1	1	0	1	1	1	1	1	0	1	0	1	1	1
419	SPzjg_08_ZYH-E-60_D08.fsa	1	1	0	1	0	1	0	1	1	1	1	1	1	1	0	1	1	0	1	1	0	0	1	1	1	1	1	0	1	0	1	1	0	1	1	1	0	1	1	1	0	1	0	1	0	0	1	1
420	SPzjg_10_ZYH-E-61_E08.fsa	1	1	0	1	0	1	0	0	1	1	1	1	1	1	0	1	1	0	1	1	0	0	1	1	1	1	1	0	1	0	0	1	0	1	1	1	0	1	1	1	0	1	0	1	0	0	1	1
421	SPzjg_11_ZYH-E-62_F08.fsa	1	1	0	1	0	1	0	0	1	1	1	1	1	1	0	1	1	1	1	1	1	0	1	1	1	1	1	0	1	0	0	1	0	1	1	1	0	1	1	1	0	1	0	1	0	1	1	1
422	SPzjg_12_ZYH-E-63_G08.fsa	1	1	0	1	0	1	0	0	1	1	1	1	1	1	0	1	1	0	1	1	0	0	1	1	1	1	1	0	1	0	0	1	0	1	1	0	0	1	1	1	1	1	0	1	0	0	1	1
423	XCrw_01_ZYH-B-42_B12.fsa	1	1	1	1	0	1	0	1	1	1	1	1	1	1	1	1	1	1	0	1	0	0	1	1	1	1	1	1	0	1	1	1	1	1	1	1	0	1	1	0	1	0	0	1	0	1	1	1
424	XCrw_02_ZYH-B-43_C12.fsa	1	1	1	1	0	1	0	1	1	1	1	1	1	1	1	1	0	1	0	1	1	0	1	1	1	0	1	0	1	1	1	1	1	1	1	1	0	1	1	0	1	0	0	1	0	0	0	1
425	XCrw_03_ZYH-B-44_D06.fsa	1	1	1	1	0	1	1	1	1	1	1	1	1	1	1	0	1	0	0	1	1	0	1	1	1	1	1	0	0	1	1	0	1	1	1	1	0	0	1	0	1	0	0	1	0	0	0	1
426	XCrw_05_ZYH-B-46_F06.fsa	1	1	0	1	1	1	1	1	1	1	1	1	1	1	1	1	1	0	1	1	0	0	1	1	1	1	1	0	0	1	1	1	1	1	1	1	0	1	1	0	1	0	0	1	0	0	1	1
427	XCrw_06_ZYH-B-47_G06.fsa	1	1	1	0	0	1	1	0	1	1	1	1	1	1	1	0	1	0	1	1	0	0	1	1	1	0	1	1	0	1	1	1	0	1	1	0	0	1	1	0	1	0	0	1	0	0	0	1
428	XCrw_07_ZYH-B-48_H06.fsa	1	1	1	1	0	1	1	1	1	1	1	1	1	1	1	1	1	1	1	1	1	0	1	1	1	0	1	0	1	1	1	1	1	1	0	0	0	1	1	0	1	0	0	1	0	1	1	1
429	XCrw_08_ZYH-B-49_A07.fsa	1	1	1	1	1	1	1	1	1	1	1	1	1	1	1	0	1	1	1	1	1	0	1	1	1	1	0	0	0	1	1	1	1	1	1	1	0	1	1	0	1	0	0	1	0	0	1	1
430	XCrw_09_ZYH-B-50_B07.fsa	1	1	1	1	0	1	1	0	1	1	1	1	1	1	1	0	1	1	1	1	0	0	1	1	1	0	1	1	1	1	1	1	1	1	1	0	0	1	1	0	1	0	0	1	0	0	0	1
431	XCrw_11_ZYH-B-52_D07.fsa	1	1	1	1	0	1	0	1	1	1	1	1	1	1	1	0	1	1	1	1	0	1	1	1	1	1	1	0	1	1	1	1	1	1	1	0	0	1	1	0	0	0	0	1	0	0	1	1
432	XCrw_12_ZYH-B-53_E07.fsa	1	1	1	1	0	1	1	1	1	1	1	1	1	1	1	0	1	1	1	1	0	0	1	1	1	1	1	0	0	1	1	1	0	1	1	0	0	1	1	0	1	0	0	1	0	0	0	1
433	XCrw_13_ZYH-B-54_F07.fsa	1	1	1	1	0	1	1	1	1	1	1	1	1	1	1	1	1	1	1	1	0	0	1	1	1	1	1	1	0	1	1	1	1	1	1	0	1	1	1	0	1	0	0	1	0	1	1	1
434	XCrw_15_ZYH-B-56_H07.fsa	1	1	1	1	0	1	1	0	1	1	1	1	1	1	1	1	0	1	1	1	0	0	1	1	1	1	1	1	0	1	1	1	1	1	1	1	0	1	1	0	1	0	0	1	0	1	0	1
435	XCrw_17_ZYH-B-58_B08.fsa	1	1	1	1	0	1	0	1	1	1	1	1	1	1	1	0	1	0	1	1	0	0	1	1	1	1	1	1	0	1	1	0	1	1	1	1	1	1	1	0	0	0	1	1	0	0	0	1
436	XCsg_05_ZYH-B-26_B10.fsa	1	1	1	1	0	1	0	1	1	1	1	1	1	1	0	0	1	0	1	0	0	0	1	1	1	1	1	1	0	1	0	1	0	1	1	0	1	1	1	0	1	0	0	1	0	1	0	1
437	XCsg_06_ZYH-B-27_C10.fsa	1	1	0	1	0	1	1	0	1	1	1	1	1	1	0	1	1	1	1	1	1	0	1	1	1	1	1	1	0	1	1	1	1	1	1	1	0	1	1	0	1	0	1	1	0	0	0	1
438	XCsg_08_ZYH-B-29_E10.fsa	1	1	1	1	0	1	1	1	1	1	1	1	1	1	0	0	1	0	1	1	0	0	1	1	1	1	0	1	0	1	1	1	1	1	1	1	1	1	1	0	0	0	0	1	0	0	0	1
439	XCsg_09_ZYH-B-30_F10.fsa	1	1	1	1	0	1	0	0	1	1	1	1	1	1	0	0	1	1	1	1	1	0	1	1	1	1	1	0	0	1	1	1	0	1	1	1	0	1	1	0	0	0	0	1	0	0	1	1
440	XCsg_12_ZYH-B-33_A11.fsa	1	1	1	1	1	1	0	1	1	1	1	1	1	1	0	1	1	1	1	1	0	1	1	1	1	1	0	0	0	1	1	1	1	1	1	1	0	1	1	0	0	0	0	1	0	0	0	1
441	XCsg_13_ZYH-B-34_B11.fsa	1	1	1	1	0	1	1	1	1	1	1	1	1	1	0	0	1	1	1	1	0	0	1	1	1	1	0	1	0	1	0	1	1	1	1	0	0	1	1	0	0	0	0	1	0	1	0	1
442	XCsg_14_ZYH-B-35_C11.fsa	1	1	1	1	0	1	1	1	1	1	1	1	1	1	0	0	1	0	1	1	0	0	1	1	1	1	1	1	1	1	1	1	1	1	1	0	0	1	1	0	0	0	1	1	0	0	1	1
443	XCsg_15_ZYH-B-36_D11.fsa	1	1	1	1	0	1	1	0	1	1	1	1	1	1	0	1	1	1	1	1	1	0	1	1	1	1	1	1	0	1	0	1	1	1	1	1	0	1	1	0	1	0	0	1	0	1	1	1
444	XCsg_16_ZYH-B-37_E11.fsa	1	1	0	1	0	1	1	1	1	1	1	1	1	1	1	1	0	1	1	1	0	0	1	1	1	1	1	0	0	1	0	1	1	1	1	1	0	1	1	0	1	0	0	1	0	0	0	1
445	XCsg_17_ZYH-B-38_F11.fsa	1	1	1	0	0	1	1	1	1	1	1	1	1	1	0	1	1	0	1	1	0	0	1	1	1	1	1	0	1	1	0	1	1	1	1	1	0	1	1	1	1	0	0	1	0	0	1	1
446	XCsg_18_ZYH-B-39_G11.fsa	1	1	1	1	0	1	1	1	1	1	1	1	1	1	0	0	1	1	1	1	0	0	1	1	1	1	1	1	0	1	0	1	1	1	1	1	1	1	1	0	1	0	0	1	0	0	0	1
447	XCsg_19_ZYH-B-40_H11.fsa	1	1	0	1	0	1	1	1	1	1	1	1	1	1	0	1	1	1	1	1	0	0	1	1	1	1	1	1	1	0	1	1	0	1	1	0	1	1	1	0	1	0	0	1	0	0	0	1
448	XCsg_21_ZYH-B-41_A12.fsa	1	1	1	1	1	1	1	1	1	1	1	1	1	1	0	1	1	1	1	1	1	0	1	1	1	1	1	1	0	1	1	1	1	1	1	1	0	1	1	0	1	0	0	1	0	1	0	1
449	XJ_01_ZYH-G-59_C08.fsa	1	1	1	1	1	1	0	0	1	1	1	1	1	1	0	0	1	1	1	1	0	0	1	1	1	1	1	0	0	0	0	1	0	1	1	1	0	1	1	1	0	0	1	1	0	1	1	1
450	XJ_02_ZYH-G-60_D08.fsa	1	1	1	1	0	1	0	1	1	1	1	1	1	1	0	1	0	0	1	1	1	0	1	1	1	1	1	0	0	0	0	1	0	1	1	1	0	1	1	1	1	0	0	1	0	0	1	1
451	XJ_03_ZYH-G-61_E08.fsa	1	1	1	0	1	1	0	1	1	1	1	1	1	1	0	1	1	0	1	1	1	0	1	1	1	1	1	0	0	0	0	1	0	1	1	1	0	1	1	1	1	0	0	1	0	0	1	1
452	XJ_05_ZYH-G-63_G08.fsa	1	1	1	1	0	1	0	1	1	1	1	1	1	1	0	0	1	1	1	1	1	0	1	1	1	1	1	1	0	1	1	1	1	1	1	1	0	1	1	1	1	0	0	1	0	0	1	1
453	XJ_06_ZYH-G-64_H08.fsa	1	1	1	0	0	1	0	1	1	1	1	1	1	1	0	0	1	1	1	1	1	1	1	1	1	1	1	0	1	0	1	1	1	1	1	1	0	1	1	0	0	0	0	1	1	1	0	1
454	XJ_07_ZYH-G-65_A09.fsa	1	1	1	0	0	1	0	1	1	1	1	1	1	1	0	1	1	0	1	1	0	0	1	1	1	1	1	0	0	0	0	1	0	1	0	1	0	1	1	1	1	0	0	1	1	0	0	1
455	XJ_08_ZYH-G-66_B09.fsa	1	1	1	1	0	1	0	1	1	1	1	1	1	1	0	1	1	0	1	1	0	0	1	1	1	1	1	0	1	0	1	1	0	1	0	1	0	1	1	1	1	0	0	1	0	0	1	1
456	XJ_09_ZYH-G-67_C09.fsa	1	1	1	1	1	1	0	1	1	1	1	1	1	1	1	1	1	0	1	1	1	0	1	1	1	1	1	0	0	0	1	1	0	1	1	1	0	1	1	0	1	0	0	1	0	0	1	1
457	XJ_10_ZYH-G-68_D09.fsa	1	1	1	1	1	1	0	1	1	1	1	1	1	1	1	0	1	1	1	1	1	0	1	1	1	1	1	0	1	0	1	1	0	1	1	1	0	1	1	0	0	0	0	1	0	0	0	1
458	XJ_11_ZYH-G-69_E09.fsa	1	1	0	1	0	1	0	1	1	1	1	1	1	1	0	1	1	0	1	1	0	0	1	1	1	1	1	1	0	0	0	1	1	1	1	0	0	1	1	0	0	0	0	1	0	1	0	1
459	XJ_12__ZYH-G-70_F09.fsa	1	1	1	1	0	1	1	1	1	1	1	1	1	1	0	0	1	0	1	1	0	0	1	1	1	1	1	0	1	0	1	1	0	1	1	0	0	1	1	0	1	0	0	1	0	0	1	1
460	XJ_13_ZYH-G-71_G09.fsa	1	1	1	1	0	1	0	0	1	1	1	1	1	1	0	1	1	0	1	1	0	0	1	1	1	1	1	0	1	0	0	1	0	1	1	1	0	1	1	0	1	0	0	1	0	1	0	1
461	XJ_16_ZYH-G-73_A10.fsa	1	1	1	1	0	1	0	0	1	1	1	1	1	1	0	0	1	0	1	1	1	0	1	1	1	1	1	0	1	0	1	1	0	1	1	0	0	1	1	0	0	1	0	1	0	0	1	1
462	XJ_17_ZYH-G-74_B10.fsa	1	1	1	1	0	1	0	0	1	1	1	1	1	1	0	1	1	0	1	1	1	0	1	1	1	1	1	1	0	0	1	1	0	1	1	1	0	1	1	1	0	0	1	1	0	1	1	1
463	XJ_19_ZYH-G-76_D10.fsa	1	1	0	0	0	1	0	0	1	1	1	1	1	1	0	1	0	0	1	1	0	0	1	1	1	1	1	0	1	0	1	1	1	1	1	1	0	1	1	0	1	0	0	1	0	0	0	1
464	XLc_01_ZYH-D-20_D03.fsa	1	1	1	1	1	1	1	1	1	0	1	1	1	1	0	1	0	1	1	1	0	0	1	1	1	0	1	0	1	0	1	1	0	1	1	0	0	1	1	0	0	0	1	1	0	1	1	1
465	XLc_03_ZYH-D-22_F03.fsa	1	1	1	1	0	1	1	1	1	1	1	1	1	1	0	1	0	0	1	1	0	0	1	1	1	0	1	1	0	1	1	1	0	1	1	0	0	1	1	0	0	0	1	1	0	1	1	1
466	XLc_05_ZYH-D-24_H03.fsa	1	1	1	1	1	1	1	1	1	1	1	1	1	1	1	1	0	0	1	1	0	0	1	1	1	0	1	0	0	1	0	1	0	1	1	1	0	1	1	1	0	0	0	1	0	0	1	1
467	XLc_06_ZYH-D-25_A04.fsa	1	1	1	1	1	1	1	1	1	1	1	1	1	1	0	1	0	1	1	1	0	0	1	1	1	0	1	0	0	1	0	0	0	1	1	1	0	1	1	0	1	0	1	1	0	1	1	1
468	XLc_07_ZYH-D-26_B04.fsa	1	1	1	1	1	1	1	1	1	1	1	1	1	1	0	1	0	1	1	1	0	0	1	1	1	0	1	0	0	1	0	1	1	1	1	1	0	1	1	1	0	0	0	1	0	0	1	1
469	XLc_08_ZYH-D-27_C04.fsa	1	1	1	1	1	1	1	1	1	1	1	1	1	1	0	0	0	1	1	1	0	0	1	1	1	0	1	1	0	1	0	0	1	1	1	0	0	1	1	1	0	0	1	1	0	0	1	1
470	XLc_10_ZYH-D-28_D04.fsa	1	1	1	1	1	1	1	1	1	1	1	1	1	0	1	1	0	0	1	1	0	0	1	1	1	0	1	0	0	1	0	1	1	1	1	0	0	1	1	1	0	0	0	1	0	0	1	1
471	XLc_11_ZYH-D-29_E04.fsa	1	1	1	1	1	1	1	1	1	1	1	1	1	1	0	1	0	1	1	1	0	0	1	1	1	0	1	0	0	1	0	0	0	1	1	0	0	1	1	0	0	0	0	1	0	1	1	1
472	XLc_12_ZYH-D-30_F04.fsa	1	1	0	1	1	1	1	1	1	1	1	1	1	1	0	0	1	0	1	1	1	0	1	1	1	0	1	0	0	1	0	0	1	1	1	0	0	1	1	0	0	0	0	1	0	0	1	1
473	XLc_13_ZYH-D-31_G04.fsa	1	1	1	1	1	1	1	1	1	1	1	1	1	1	0	0	1	1	1	1	0	0	1	1	1	0	1	0	0	1	0	0	1	1	1	1	0	1	1	1	0	0	1	1	0	0	1	1
474	XLc_14_ZYH-D-32_H04.fsa	1	1	1	1	1	1	1	1	1	1	1	1	1	1	0	1	0	1	1	1	0	0	1	1	1	0	1	0	1	0	0	0	0	1	1	1	0	1	1	1	0	0	0	1	0	0	1	1
475	XLc_15_ZYH-D-33_A05.fsa	1	1	1	1	1	1	1	1	1	1	1	1	1	1	0	1	1	1	1	1	0	0	1	1	1	0	1	1	0	1	0	1	1	1	1	0	0	1	1	0	1	0	1	1	0	0	1	1
476	XLc_16_ZYH-D-34_B05.fsa	1	1	1	1	1	1	1	1	1	1	1	1	1	1	0	1	0	1	1	1	0	0	1	1	1	0	1	1	0	0	0	1	0	1	1	0	0	1	1	1	0	0	1	1	0	0	1	1
477	XLc_17_ZYH-D-35_C05.fsa	1	1	0	1	1	1	1	1	1	1	1	1	1	1	0	1	0	1	1	1	0	0	1	1	1	0	1	0	0	0	0	1	0	1	1	1	0	1	1	0	0	0	0	1	0	1	1	1
478	XLc_18_ZYH-D-36_D05.fsa	1	1	0	1	1	1	1	1	1	1	1	1	1	1	0	1	0	1	1	1	0	0	1	1	1	1	1	1	0	0	0	1	1	1	1	0	0	1	1	0	1	0	1	1	0	1	1	1
479	XLc_20_ZYH-D-38_F05.fsa	1	1	1	1	1	1	1	1	1	1	1	1	1	1	0	1	1	1	1	1	0	0	1	1	1	0	1	1	0	0	0	1	0	1	1	1	0	1	1	0	1	0	0	1	0	0	1	1
480	XLylx_03_ZYH-G-03_C01.fsa	1	1	1	1	1	1	1	1	1	1	1	1	1	1	1	1	1	1	1	1	0	0	1	1	1	1	1	1	0	0	1	1	1	1	1	0	0	1	1	0	0	0	1	1	0	0	1	1
481	XLylx_04_ZYH-G-04_D01.fsa	1	1	0	1	1	1	1	1	1	1	1	1	1	1	1	1	0	1	1	1	0	0	1	1	1	1	1	1	0	0	1	1	0	1	1	1	0	1	1	0	0	0	1	1	0	0	1	1
482	XLylx_05_ZYH-G-05_E01.fsa	1	1	1	1	1	1	1	1	1	0	1	1	1	1	1	0	0	1	1	1	0	0	1	1	1	1	1	1	1	1	0	1	1	1	1	0	0	1	1	0	0	0	0	1	0	0	1	1
483	XLylx_06_ZYH-G-06_F01.fsa	1	1	0	1	0	1	1	1	1	1	1	1	1	1	0	0	0	1	1	1	0	0	1	1	1	1	0	1	1	1	1	1	1	1	1	0	0	1	1	1	0	0	0	1	0	0	1	1
484	XLylx_07_ZYH-G-07_G01.fsa	1	1	1	1	0	1	1	1	1	1	1	1	1	1	0	1	0	1	1	1	0	0	1	1	1	1	1	1	1	0	0	1	1	1	1	0	0	1	1	1	0	0	0	1	1	1	1	1
485	XLylx_09_ZYH-G-09_A02.fsa	1	1	1	1	1	1	1	1	1	1	1	1	1	1	0	1	0	0	1	1	0	0	0	1	1	1	1	1	0	1	1	0	0	1	1	1	0	1	1	1	0	0	0	1	0	0	0	1
486	XLylx_10_ZYH-G-10_E11.fsa	1	1	1	1	1	1	1	1	1	1	1	1	1	1	1	1	0	1	1	1	0	0	1	1	1	1	1	1	1	0	1	0	0	1	1	1	0	1	1	0	0	0	1	1	0	0	1	1
487	XLylx_11_ZYH-G-11_C02.fsa	1	1	1	1	1	1	1	1	1	1	1	1	1	1	1	1	0	0	1	1	0	0	1	1	1	1	0	1	0	1	0	0	0	1	1	1	0	1	1	0	0	0	0	1	0	0	1	1
488	XLylx_12_ZYH-G-12_D02.fsa	1	1	1	1	0	1	0	1	1	1	1	1	1	1	1	1	0	1	1	1	0	0	1	1	1	0	1	1	1	0	1	1	0	1	1	0	0	1	1	0	0	0	0	1	0	1	1	1
489	XLylx_13_ZYH-G-13_E02.fsa	1	1	1	1	0	1	1	1	1	1	1	1	1	1	1	0	0	1	1	1	0	0	1	1	1	1	1	0	1	0	1	0	1	1	1	0	0	1	1	1	0	0	0	1	0	0	1	1
490	XLylx_15_ZYH-G-14_F02.fsa	1	1	1	1	1	1	1	1	1	1	1	1	1	1	1	1	0	1	1	1	0	0	1	1	1	1	0	0	1	1	1	1	0	1	1	0	0	1	1	1	0	0	0	1	0	0	1	1
491	XLylx_16_ZYH-G-15_G02.fsa	1	1	1	1	0	1	1	1	1	1	1	1	1	1	1	0	0	1	1	1	0	0	1	1	1	1	1	0	1	0	1	0	0	1	1	0	0	1	1	0	0	0	0	1	0	0	1	1
492	XLylx_17_ZYH-G-16_H02.fsa	1	1	1	1	1	1	1	1	1	1	1	1	1	1	0	0	1	1	1	1	0	0	1	1	1	0	1	0	0	1	0	1	0	1	1	0	0	1	1	1	0	0	0	1	0	0	1	1
493	XLylx_20_ZYH-G-19_C03.fsa	1	1	1	1	0	1	1	1	1	1	1	1	1	1	1	1	0	1	1	1	0	0	1	1	1	1	1	1	1	0	1	1	1	1	1	0	0	1	1	1	0	0	0	1	0	0	1	1
494	YB_01_ZYH-E-01_A01.fsa	1	1	1	1	0	1	1	1	1	1	1	1	1	1	1	1	1	0	1	1	0	0	1	1	1	1	0	1	1	1	0	1	1	1	0	1	0	1	1	0	1	0	0	1	0	0	1	1
495	YB_02_ZYH-E-02_B01.fsa	1	1	1	1	0	1	1	0	1	1	1	1	1	1	1	1	1	1	1	1	0	0	1	1	1	1	0	1	1	0	0	1	1	1	0	1	1	1	1	0	1	0	0	1	0	0	1	1
496	YB_04_ZYH-E-03_C01.fsa	1	1	1	1	0	1	1	1	1	1	1	1	1	1	1	1	1	0	1	1	0	1	1	1	1	1	0	1	0	1	1	1	0	1	0	1	0	1	1	0	1	0	1	1	0	1	1	1
497	YB_05_ZYH-E-04_D01.fsa	1	1	1	1	0	1	1	1	1	1	1	1	1	1	1	1	1	0	1	1	0	1	1	1	1	1	0	1	0	0	0	1	0	1	0	1	1	1	1	0	1	0	0	1	0	0	1	1
498	YB_06_ZYH-E-05_E01.fsa	1	1	1	1	0	1	1	1	1	1	1	1	1	1	1	1	0	0	1	1	0	0	1	1	1	1	0	1	1	1	0	1	1	1	0	1	1	1	1	0	1	0	0	1	0	0	1	1
499	YB_07_ZYH-E-06_F01.fsa	1	1	1	1	1	1	1	0	1	1	1	1	1	1	1	1	1	0	1	1	0	0	1	1	1	1	1	1	1	1	1	1	1	1	0	1	0	1	1	1	0	0	0	1	0	0	1	1
500	YB_10_ZYH-E-07_G01.fsa	1	1	1	1	0	1	1	1	1	1	1	1	1	1	0	1	1	1	1	1	0	0	1	1	1	1	0	1	0	1	1	1	1	1	0	1	1	1	1	0	1	0	0	1	0	0	1	1
501	YB_11_ZYH-E-08_H01.fsa	1	1	1	1	1	1	1	1	1	1	1	1	1	1	1	1	1	1	1	1	0	1	1	1	1	1	1	1	1	1	0	1	1	1	0	1	1	1	1	0	1	0	0	1	0	0	1	1
502	YB_12_ZYH-E-09_A02.fsa	1	1	1	1	0	1	1	1	1	1	1	1	1	1	1	1	1	0	1	1	0	0	1	1	1	1	1	1	1	1	0	1	0	1	0	1	0	1	1	1	0	0	0	1	0	0	1	1
503	YB_13_ZYH-E-10_A12.fsa	1	1	1	1	1	1	1	0	1	1	1	1	1	1	1	1	1	1	1	1	0	0	1	1	1	1	0	1	1	0	0	1	0	1	0	0	1	1	1	0	1	0	0	1	0	0	1	1
504	YB_14_ZYH-E-11_C02.fsa	1	1	1	1	0	1	1	1	1	1	1	1	1	1	0	1	1	0	1	1	0	0	1	1	1	1	0	1	0	1	0	1	1	1	0	1	0	1	1	0	0	0	0	1	0	0	1	1
505	YB_15_ZYH-E-12_D02.fsa	1	1	1	1	0	1	1	1	1	1	1	1	1	1	1	1	1	0	1	1	0	0	1	1	1	1	0	1	0	1	0	1	1	1	0	1	1	1	1	1	0	0	1	1	0	0	1	1
506	YB_16_ZYH-E-13_E02.fsa	1	1	1	1	0	1	1	1	1	1	1	1	1	1	1	1	0	0	1	1	1	1	1	1	1	1	0	1	0	1	0	0	0	1	0	1	1	0	0	0	1	0	0	1	0	0	1	1
507	YB_17_ZYH-E-14_F02.fsa	1	1	1	1	0	1	1	1	1	1	1	1	1	1	0	0	1	1	1	1	0	0	1	1	1	1	0	1	0	1	1	1	1	1	0	1	1	1	1	0	0	0	0	1	0	0	1	1
508	YB_18_ZYH-E-15_G02.fsa	1	1	1	1	0	1	1	1	1	1	1	1	1	1	0	1	1	1	1	1	0	0	1	1	1	1	0	1	0	1	0	1	1	1	0	1	1	1	1	0	1	0	0	1	0	0	1	1
509	YB_19_ZYH-E-16_H02.fsa	1	1	1	1	0	1	1	1	1	1	1	1	1	1	1	1	1	0	1	1	0	0	1	1	1	1	1	1	1	1	0	1	0	1	0	1	1	0	0	0	1	0	0	1	0	0	1	1
510	YB_20_ZYH-E-17_A03.fsa	1	1	1	1	1	1	1	1	1	1	1	1	1	1	1	1	1	0	1	1	0	0	1	1	1	1	0	1	0	0	0	0	1	1	0	1	1	0	0	0	1	0	0	1	0	0	1	1
511	YJ_03_ZYH-C-55_G07.fsa	1	1	1	1	0	1	0	0	1	1	1	1	1	1	1	0	0	1	1	1	0	0	1	1	1	1	1	0	1	0	1	1	1	1	1	0	0	1	1	1	1	0	0	1	0	0	1	0
512	YJ_04_ZYH-C-56_H07.fsa	1	1	1	1	0	1	1	0	1	1	1	1	1	1	1	1	0	1	1	1	1	0	1	1	1	1	1	1	0	0	0	1	0	1	1	1	0	1	1	0	0	1	1	1	0	0	1	1
513	YJ_05_ZYH-C-57_A08.fsa	1	1	1	1	1	1	1	0	1	1	1	1	1	1	1	1	0	0	1	0	1	0	1	1	1	1	1	1	0	1	0	1	1	1	1	1	1	1	1	0	1	0	1	1	0	0	1	1
514	YJ_06_ZYH-C-58_B08.fsa	1	1	1	1	1	1	1	0	1	1	1	1	1	1	0	1	0	0	1	1	0	0	1	0	1	1	1	1	0	1	1	1	1	0	0	0	0	1	0	1	1	0	1	1	0	0	0	0
515	YJ_07_ZYH-C-59_C08.fsa	1	1	1	0	1	1	1	0	1	1	1	1	1	1	1	0	0	1	1	1	0	0	1	1	1	1	0	1	1	1	1	1	1	1	1	1	0	1	0	1	1	0	0	1	0	0	1	1
516	YJ_10_ZYH-C-62_F08.fsa	1	1	0	0	0	1	1	0	1	1	1	1	1	1	1	1	1	0	1	1	0	0	1	1	1	1	1	1	0	0	0	1	1	1	0	1	0	1	0	0	0	0	1	1	0	0	1	1
517	YJ_11_ZYH-C-63_G08.fsa	1	1	0	1	1	1	1	1	1	1	1	1	1	1	0	1	0	1	1	1	1	0	1	1	1	1	1	1	0	1	0	1	1	1	1	1	0	1	1	0	1	0	0	1	0	0	1	0
518	YJ_12_ZYH-C-64_H08.fsa	1	1	1	1	1	1	1	0	1	1	1	1	1	1	0	1	0	1	1	1	0	0	1	1	1	1	1	1	0	1	0	1	1	1	1	1	0	1	1	0	1	0	1	1	0	0	1	1
519	YJ_14_ZYH-C-66_B09.fsa	1	1	1	1	0	1	1	1	1	1	1	1	1	1	1	1	1	0	1	1	0	0	1	1	1	1	1	0	1	0	0	1	1	1	1	1	1	1	0	0	1	0	1	1	0	0	1	1
520	YJ_17_ZYH-C-68_D09.fsa	1	1	0	1	1	0	0	1	1	0	1	1	1	0	1	0	0	1	1	1	0	0	0	1	1	1	0	1	1	0	0	1	1	1	1	0	0	0	1	0	0	0	0	1	0	0	0	0
521	YJ_19_ZYH-C-70_F09.fsa	1	1	1	1	1	1	0	0	1	1	1	1	1	1	0	0	1	1	1	1	0	0	1	1	1	1	1	1	0	0	1	1	1	1	1	0	0	1	1	0	1	0	0	1	0	0	1	1
522	YY_01_ZYH-B-01_A07.fsa	1	1	1	1	0	1	1	1	1	1	1	1	1	1	0	1	1	1	1	1	0	0	1	1	1	1	1	1	0	1	1	1	1	1	0	0	1	1	0	0	0	0	1	1	0	0	1	1
523	YY_02_ZYH-B-02_B07.fsa	1	1	1	1	0	1	1	0	1	1	1	1	1	1	1	1	1	1	1	1	0	1	1	1	1	1	1	1	0	1	1	1	1	1	0	0	1	1	0	1	0	0	0	1	0	0	1	1
524	YY_03_ZYH-B-03_C07.fsa	1	1	1	1	0	1	1	1	1	1	1	1	1	1	1	0	1	1	1	1	1	1	1	1	1	1	1	1	0	1	1	1	1	1	0	1	1	1	0	0	0	0	1	1	0	0	1	1
525	YY_04_ZYH-B-04_D07.fsa	1	1	1	1	0	1	1	1	1	1	1	1	1	1	0	1	1	1	1	1	1	1	1	1	1	1	1	1	0	1	1	1	1	1	1	0	1	1	0	0	1	0	0	1	0	0	1	1
526	YY_05_ZYH-B-05_E07.fsa	1	1	1	1	0	1	1	1	1	1	1	1	1	1	1	1	1	1	1	1	0	1	1	1	1	1	1	1	0	1	1	1	0	1	1	0	1	1	0	0	0	0	1	1	0	0	1	1
527	YY_06_ZYH-B-06_F07.fsa	1	1	0	1	0	1	1	1	1	1	1	1	1	1	0	0	1	0	1	1	0	1	1	1	1	1	1	0	0	1	1	1	0	1	1	1	1	0	0	0	0	0	0	1	0	0	1	1
528	YY_07_ZYH-B-07_G07.fsa	1	1	1	1	0	1	1	1	1	1	1	1	1	1	0	0	1	1	1	1	0	0	1	1	1	1	1	1	0	1	1	1	0	1	0	0	1	1	0	0	1	1	0	1	0	0	1	1
529	YY_09_ZYH-B-09_A08.fsa	1	1	1	1	0	1	1	1	1	1	1	1	1	1	0	1	1	1	1	1	0	1	1	1	1	1	0	1	0	1	1	1	0	1	0	1	1	1	1	0	0	0	1	1	0	0	1	1
530	YY_10_ZYH-B-10_B08.fsa	1	1	1	1	0	1	1	1	1	0	1	1	1	1	0	1	1	1	1	1	0	1	1	1	1	1	1	1	0	1	1	1	0	1	0	0	1	1	1	0	1	0	1	1	0	0	1	1
531	YY_11_ZYH-B-11_C08.fsa	1	1	1	1	0	1	1	1	1	1	1	1	1	1	1	1	1	1	1	1	0	1	1	1	1	1	1	1	0	1	1	1	0	1	0	1	1	1	0	0	0	0	1	1	0	0	1	1
532	YY_12_ZYH-B-12_D08.fsa	1	1	1	1	0	1	1	1	1	1	1	1	1	1	1	1	1	0	1	1	0	0	1	1	1	1	1	1	0	1	1	1	0	1	0	0	1	1	1	0	0	0	1	1	0	0	1	1
533	YY_13_ZYH-B-13_E08.fsa	1	1	1	1	0	1	1	1	1	1	1	1	1	1	1	1	1	1	1	1	0	1	1	1	1	1	1	1	0	1	1	1	0	1	0	0	1	1	0	1	0	0	0	1	0	0	1	1
534	YY_14_ZYH-B-14_F08.fsa	1	1	1	1	0	1	0	1	1	1	1	1	1	1	0	1	1	1	1	1	0	1	1	1	1	1	1	1	0	1	1	1	1	1	0	0	1	1	0	0	0	1	1	1	0	0	1	1
535	YY_16_ZYH-B-15_G08.fsa	1	1	1	0	0	1	0	1	1	1	1	1	1	1	1	1	1	1	1	1	1	0	1	1	1	1	1	1	0	1	1	1	0	1	0	0	1	1	0	1	0	0	0	1	0	0	1	1
536	YY_18_ZYH-B-17_A09.fsa	1	1	1	0	0	1	1	1	1	1	1	1	1	1	1	1	1	1	1	1	1	0	1	1	1	1	1	0	0	1	1	1	0	1	1	0	1	1	0	0	0	0	0	1	0	0	1	1
537	YY_19_ZYH-B-18_B09.fsa	1	1	1	1	0	1	0	1	1	1	1	1	1	1	1	1	1	0	1	1	0	0	1	1	1	1	1	1	0	1	1	1	0	1	0	0	1	1	0	0	0	0	0	1	0	1	1	1
538	YY_20_ZYH-B-19_C09.fsa	1	1	1	0	0	1	1	1	1	1	1	1	1	1	1	1	1	1	1	1	0	0	1	1	1	1	0	1	0	1	1	1	0	1	1	1	1	1	0	0	0	0	1	1	0	1	1	1
539	YY_21_ZYH-B-20_D09.fsa	1	1	0	1	0	1	1	0	1	1	1	1	1	1	1	1	1	1	1	1	0	0	1	1	1	1	1	1	0	1	1	1	0	1	0	0	0	1	1	1	0	0	1	1	0	1	1	1
540	ZD_01_ZYH-D-78_F10.fsa	1	1	1	1	0	1	1	1	1	1	1	1	1	1	1	1	1	1	1	1	0	0	1	1	1	0	1	1	0	1	1	1	0	1	1	1	1	1	1	0	0	1	1	1	0	0	1	1
541	ZD_03_ZYH-D-79_G10.fsa	1	1	1	1	0	1	1	1	1	1	1	1	1	1	1	1	1	0	1	1	0	0	1	1	1	0	1	1	0	1	1	1	1	1	1	1	0	1	1	0	0	0	0	1	0	1	1	1
542	ZD_05_ZYH-D-81_A11.fsa	1	1	0	1	1	1	1	1	1	0	1	1	1	1	0	1	0	1	1	1	0	0	1	1	1	0	1	1	0	1	0	1	0	1	1	1	0	1	0	1	0	0	0	1	0	0	1	1
543	ZD_06_ZYH-D-82_B11.fsa	1	1	1	1	0	1	1	1	1	0	1	1	1	1	1	0	1	1	1	1	0	0	1	1	1	1	1	0	0	1	0	1	1	1	1	1	0	1	1	1	0	0	1	1	0	1	1	1
544	ZD_07_ZYH-D-83_C11.fsa	1	1	1	1	0	1	1	1	1	1	1	1	1	1	0	1	1	0	1	1	0	1	1	1	1	0	1	1	0	1	1	1	0	1	1	1	0	1	1	1	0	0	0	1	1	1	1	1
545	ZD_08_ZYH-D-84_D11.fsa	1	1	0	1	0	1	0	1	1	1	1	1	1	1	1	1	1	1	1	1	0	0	1	1	1	1	1	0	0	1	1	1	0	1	0	1	0	1	1	0	0	0	0	1	0	1	1	0
546	ZD_09_ZYH-D-85_E11.fsa	1	1	1	1	0	1	1	0	1	0	1	1	1	1	1	0	1	0	1	1	0	1	1	1	1	1	1	1	0	1	0	1	1	1	1	1	0	1	1	0	0	0	0	1	0	0	1	1
547	ZD_10_ZYH-D-86_F11.fsa	1	1	0	1	1	1	1	1	1	1	1	1	1	1	0	1	1	0	1	1	0	1	1	1	1	1	1	0	0	1	0	1	0	1	1	1	1	1	1	0	0	0	0	1	0	1	1	1
548	ZD_11_ZYH-D-87_G11.fsa	1	1	1	1	1	1	1	0	1	1	1	1	1	1	1	1	1	1	1	1	0	0	1	1	1	1	1	1	0	1	0	1	1	1	1	0	1	1	1	0	0	0	0	1	0	0	1	1
549	ZD_12_ZYH-D-88_H11.fsa	1	1	1	1	0	1	1	1	1	1	1	1	1	1	1	1	1	0	1	1	0	0	1	1	1	1	1	1	0	1	1	1	1	1	1	0	0	1	1	0	1	0	1	1	0	1	1	1
550	ZD_13_ZYH-D-89_A12.fsa	1	1	1	1	0	1	1	1	1	0	1	1	1	1	0	1	1	1	1	1	1	0	1	1	1	1	1	1	0	1	0	1	0	1	1	0	0	1	1	0	0	0	0	1	0	0	0	1
551	ZD_14_ZYH-D-90_B12.fsa	1	1	1	1	0	1	1	0	1	1	1	1	1	1	1	1	1	0	1	1	0	1	1	1	1	1	1	1	0	1	1	1	1	1	0	1	0	1	1	0	0	0	0	1	0	1	1	1
552	ZD_15_ZYH-D-91_C12.fsa	1	1	1	1	0	1	1	0	1	1	1	1	1	1	0	1	1	0	1	1	0	0	1	1	1	1	1	1	0	1	1	1	1	1	1	0	0	1	1	1	0	0	0	1	0	0	1	1
553	ZD_16_ZYH-D-92_D12.fsa	1	1	1	1	0	1	1	1	1	1	1	1	1	1	0	1	1	1	1	1	0	1	1	1	1	1	1	1	0	1	1	1	0	1	1	0	0	1	0	0	0	0	0	1	0	1	1	1
554	ZD_17_ZYH-D-93_E12.fsa	1	1	0	1	1	1	1	1	1	0	1	1	1	1	0	1	0	1	1	1	0	0	1	1	1	0	1	1	0	0	0	1	1	1	1	0	0	1	1	0	0	0	0	1	0	0	1	1
555	ZD_18_ZYH-D-94_F12.fsa	1	1	0	1	1	1	1	1	1	0	0	1	1	1	0	1	0	1	1	1	0	0	1	1	1	0	1	1	1	0	1	1	0	1	1	0	0	1	0	1	1	0	0	1	0	1	1	1
556	ZD_19_ZYH-D-95_G12.fsa	1	1	1	1	0	1	1	0	1	1	1	1	1	1	1	1	1	0	1	1	0	0	1	1	1	1	1	0	1	1	0	1	0	1	1	1	1	1	1	1	0	0	1	1	0	1	1	1
[truncated: 62 more columns]
