# Supplementary material for: Yalongjiang River Has Had an Important Role in the Dispersal and Divergence of Rosa soulieana in the Hengduan Mountains of China
Source: PLoS One. 2016 Jun 29;11(6):e0158586. doi: 10.1371/journal.pone.0158586 (PMC4927166; doi:10.1371/journal.pone.0158586)
Supplement: S3 Table — (XLSX) [file pone.0158586.s003.xlsx]

## Sheet: JHY_YSD_AlleleReport
Allele Report
Software Package: SoftGenetics GeneMarker 2.2.0
Date/Time: 2014/8/27 0:31:56
Project: E:\植物所\实验\AFLP\结果\EcoRⅠ(AAG)_MseⅠ(CTC).SGF
Panel: EcoRⅠ(AAG)_MseⅠ(CTC)
Size: EcoRⅠ(AAG)_MseⅠ(CTC)_Size standard
Analysis Type: AFLP
Report Style: Bin Table
		Blue1	Blue1	Blue1	Blue1	Blue1	Blue1	Blue1	Blue1	Blue1	Blue1	Blue1	Blue1	Blue1	Blue1	Blue1	Blue1	Blue1	Blue1	Blue1	Blue1	Blue1	Blue1	Blue1	Blue1	Blue1	Blue1	Blue1	Blue1	Blue1	Blue1	Blue1	Blue1	Blue1	Blue1	Blue1	Blue1	Blue1	Blue1	Blue1	Blue1	Blue1	Blue1	Blue1	Blue1	Blue1	Blue1	Blue1	Blue1
		104	106	109	110	114	118	120	122	123	126	128	131	134	143	146	148	151	156	164	168	170	171	173	177	179	181	183	185	187	188	196	201	203	208	212	214	221	226	234	241	251	253	255	258	260	264	266	268
1	BSbm_01_YSD_A_20_D03.fsa	0	1	1	1	1	0	1	1	1	1	0	1	1	1	1	0	1	1	1	0	0	1	0	0	1	1	0	0	0	1	1	1	0	1	0	1	0	1	1	1	1	0	0	1	1	1	0	1
2	BSbm_03_YSD_A_22_F03.fsa	1	1	1	1	1	0	1	1	1	1	0	1	1	1	1	0	1	1	1	0	0	1	1	0	1	0	0	0	0	1	1	1	0	1	0	1	0	1	1	1	1	1	0	0	1	1	0	1
3	BSbm_04_YSD_A_23_G03.fsa	0	1	1	1	1	0	1	1	1	1	0	1	1	1	1	0	1	1	1	0	0	1	1	0	1	1	0	0	0	1	1	0	0	1	0	1	0	1	1	1	1	1	0	0	1	1	0	1
4	BSbm_06_YSD_A_25_A04.fsa	1	1	1	1	1	0	1	1	1	1	0	1	1	1	1	1	1	1	1	0	0	1	0	0	1	1	0	0	1	1	1	1	0	1	0	1	0	1	1	1	1	1	0	0	1	1	0	0
5	BSbm_07_YSD_A_26_B04.fsa	0	1	1	1	1	0	1	1	1	0	0	1	1	1	1	1	1	1	1	0	0	1	0	0	1	1	0	0	1	1	1	1	0	1	0	1	0	1	1	1	1	0	0	0	1	1	0	1
6	BSbm_08_YSD_A_27_C04.fsa	1	1	1	1	1	0	1	1	1	1	0	1	1	1	1	1	1	1	1	0	0	1	0	0	1	1	0	0	0	1	1	1	0	1	0	1	0	1	1	1	1	0	0	0	1	1	0	1
7	BSbm_09_YSD_A_28_D04.fsa	0	1	1	1	1	0	1	1	1	1	0	1	1	1	1	0	1	1	0	0	0	0	0	0	1	1	0	0	1	1	1	1	0	1	0	1	0	1	1	1	1	0	0	0	1	1	0	1
8	BSbm_10_YSD_A_29_E04.fsa	1	1	1	1	1	0	1	1	1	1	0	1	1	1	1	1	1	1	1	0	0	1	0	0	1	1	0	0	0	1	1	1	0	1	0	1	0	1	1	1	1	0	0	1	1	1	1	1
9	BSbm_11_YSD_A_30_F04.fsa	1	1	1	1	1	0	1	1	1	1	0	1	1	1	1	1	1	1	1	0	0	1	1	0	1	0	0	0	1	1	1	1	0	1	0	1	0	1	1	1	1	1	1	0	1	1	1	1
10	BSbm_12_YSD_A_31_G04.fsa	1	1	1	1	1	0	1	1	1	1	0	1	1	1	1	1	1	1	1	0	0	1	0	0	1	1	0	0	0	1	1	1	0	1	0	1	0	1	1	0	1	0	0	0	1	1	0	1
11	BSbm_13_YSD_A_32_H04.fsa	1	1	1	1	1	0	1	1	1	1	0	1	1	1	1	0	1	1	1	0	0	1	0	0	1	1	0	0	0	1	1	1	0	1	0	1	0	1	1	1	1	0	0	0	1	1	0	1
12	BSbm_14_YSD_A_33_A05.fsa	1	1	1	1	1	0	1	1	1	1	0	1	1	1	1	0	1	1	1	0	0	1	1	0	1	1	0	0	1	1	1	1	0	1	0	1	0	1	1	0	1	1	0	1	1	1	1	1
13	BSbm_15_YSD_A_34_B05.fsa	0	1	1	1	1	0	1	1	1	1	0	1	1	1	1	1	1	1	1	0	0	1	0	0	1	1	0	0	1	1	1	1	0	1	0	1	0	1	1	1	1	1	0	0	1	1	0	1
14	BSbm_16_YSD_A_35_C05.fsa	0	1	1	1	1	0	1	1	1	1	0	1	1	1	1	0	1	1	1	0	0	1	0	0	1	1	0	0	0	1	1	0	0	1	0	1	0	1	1	1	1	1	0	0	1	1	0	1
15	BSbm_17_YSD_A_36_D05.fsa	0	1	1	1	1	0	1	1	1	1	0	1	1	1	1	0	1	1	1	0	0	1	0	0	1	1	0	0	0	1	1	0	0	1	0	1	0	1	1	1	1	0	0	0	1	1	0	1
16	BSc_01_YSD_A_01_A01.fsa	1	1	1	1	1	0	1	1	1	1	0	1	1	1	1	0	1	1	1	0	0	1	0	0	1	0	0	0	1	1	1	1	0	1	0	1	0	1	1	0	1	1	0	0	1	1	0	1
17	BSc_02_YSD_A_02_B01.fsa	0	1	1	1	1	0	1	1	1	1	0	1	1	1	1	0	1	1	1	0	0	1	1	0	1	1	0	0	1	1	1	0	0	1	0	1	0	1	1	0	1	1	0	0	1	1	0	1
18	BSc_03_YSD_A_03_C01.fsa	0	1	1	1	1	0	1	1	1	1	0	1	1	1	1	1	1	1	1	0	0	1	0	0	1	1	0	0	1	1	1	1	0	1	0	1	0	1	1	0	1	1	0	1	1	1	1	1
19	BSc_04_YSD_A_04_D01.fsa	0	1	1	1	1	0	1	1	1	1	0	1	1	1	1	0	1	1	1	0	0	1	1	0	1	1	0	0	1	1	1	1	0	1	0	1	0	1	1	1	1	1	0	1	1	1	0	1
20	BSc_05_YSD_A_05_E01.fsa	1	1	1	1	1	0	1	1	1	1	0	1	1	1	1	0	1	1	1	0	0	1	0	0	1	1	0	0	1	1	1	0	0	1	0	1	0	1	1	0	1	1	0	0	1	1	1	1
21	BSc_06_YSD_A_06_F01.fsa	1	1	1	1	1	0	1	1	1	1	0	1	1	1	1	0	1	1	1	0	0	1	1	0	1	1	0	0	1	1	1	1	0	1	0	1	0	1	1	1	1	0	0	0	1	1	1	1
22	BSc_07_YSD_A_07_G01.fsa	1	1	1	1	1	0	1	1	1	1	0	1	1	1	1	1	1	1	1	0	0	1	1	0	1	1	0	0	0	1	1	0	0	1	0	1	0	1	1	1	1	1	0	0	1	1	0	0
23	BSc_08_YSD_A_08_H01.fsa	1	1	1	1	1	0	1	1	1	1	1	1	1	1	1	0	1	1	1	0	0	1	1	0	1	1	0	0	1	1	1	1	0	1	0	1	0	1	1	0	1	1	0	0	1	1	0	1
24	BSc_09_YSD_A_09_A09.fsa	1	1	1	1	1	0	1	1	1	1	0	1	1	1	1	0	1	1	1	0	0	1	1	0	1	0	0	0	1	1	1	1	0	1	0	1	1	1	1	1	1	0	0	0	1	1	0	1
25	BSc_10_YSD_A_10_B09.fsa	0	1	1	1	1	0	1	1	1	1	0	1	1	1	1	0	1	1	1	0	0	1	0	0	1	1	0	0	1	1	1	1	0	1	0	1	0	1	1	1	1	0	0	1	1	1	1	1
26	BSc_11_YSD_A_11_C09.fsa	0	1	1	1	1	0	1	1	1	1	0	1	1	1	1	0	1	1	1	0	0	1	1	0	1	1	0	0	0	1	1	1	0	1	0	1	0	1	1	1	1	0	0	0	1	1	0	1
27	BSc_12_YSD_A_12_D09.fsa	0	1	1	1	1	0	1	1	1	1	0	1	1	0	1	0	1	1	1	0	0	1	0	0	1	1	0	0	1	1	1	0	0	1	0	1	0	1	1	1	1	1	0	1	0	1	0	1
28	BSc_13_YSD_A_13_E02.fsa	0	1	1	1	1	0	1	1	1	1	0	1	1	1	1	0	1	1	1	0	0	1	0	0	1	1	0	0	1	1	1	1	0	1	0	1	0	1	1	1	1	0	0	1	1	1	1	1
29	BSc_15_YSD_A_15_G02.fsa	0	1	1	1	1	0	1	1	1	1	1	1	1	1	1	0	1	1	1	0	0	1	1	0	1	1	0	0	0	1	1	1	0	1	0	1	0	1	1	1	1	0	0	1	1	1	0	1
30	BSc_16_YSD_A_16_H02.fsa	1	1	1	1	1	0	1	1	1	1	1	1	1	1	1	0	1	1	1	0	0	1	0	0	1	1	0	0	0	1	1	0	0	1	0	1	0	1	1	1	1	0	0	0	1	1	1	1
31	BSc_17_YSD_A_17_A03.fsa	0	1	1	1	1	0	1	1	1	1	0	1	1	1	1	1	1	1	1	0	0	1	0	0	1	1	0	0	1	1	1	1	0	1	0	1	0	1	1	1	1	0	0	0	1	1	0	1
32	BSc_18_YSD_A_18_B03.fsa	0	1	1	1	1	0	1	1	1	1	0	1	1	0	1	1	1	1	1	0	0	1	0	0	1	1	0	0	1	1	1	0	0	1	0	1	0	1	1	1	1	0	0	0	1	1	1	1
33	BSc_19_YSD_A_19_C03.fsa	0	1	1	1	1	0	1	1	0	1	0	1	1	0	1	0	1	1	1	0	0	1	0	0	1	0	0	0	0	1	1	1	0	1	0	1	0	1	1	1	1	0	0	0	1	1	0	1
34	BY_02_YSD_F_21_E03.fsa	1	1	1	1	1	0	1	1	0	1	0	1	1	1	1	0	1	1	1	0	0	1	0	0	1	1	0	0	0	1	1	1	0	1	0	1	0	1	1	0	0	1	1	1	1	1	1	0
35	BY_04_YSD_F_22_F03.fsa	1	1	1	1	1	0	1	1	0	1	1	1	1	1	1	0	1	1	1	0	0	1	0	0	0	1	0	0	0	1	1	1	0	1	0	1	0	1	1	1	0	1	1	0	1	1	1	0
36	BY_05_YSD_F_23_G03.fsa	1	1	1	1	1	0	1	1	0	1	1	1	1	1	1	0	1	1	0	0	0	1	0	0	1	1	0	0	0	1	1	1	0	1	0	1	0	1	1	0	0	1	1	0	1	1	1	0
37	BY_07_YSD_F_25_A04.fsa	1	1	1	1	1	1	0	1	0	1	1	1	1	0	1	0	1	1	0	0	0	1	0	0	0	1	0	0	0	1	1	1	0	1	0	1	0	1	1	0	0	1	1	1	1	1	0	0
38	BY_08_YSD_F_26_B04.fsa	1	1	1	1	1	0	0	1	0	1	1	1	1	1	1	0	1	1	0	0	0	1	0	0	1	1	0	0	0	1	1	1	0	1	0	1	0	1	1	0	0	1	1	0	1	1	0	0
39	BY_09_YSD_F_27_C04.fsa	1	1	1	1	1	0	1	1	0	1	0	1	1	0	1	0	1	1	1	0	0	1	0	0	1	1	0	0	0	1	1	1	0	1	0	1	0	1	1	0	0	1	1	1	1	1	0	0
40	BY_10_YSD_F_28_D04.fsa	1	1	1	1	1	0	0	1	0	1	1	1	1	0	1	0	1	1	1	0	0	1	0	0	1	1	0	0	0	1	1	1	0	1	0	1	0	1	1	0	0	1	1	0	1	1	0	0
41	BY_11_YSD_F_29_E04.fsa	1	1	1	1	1	0	0	0	0	1	0	1	1	1	1	0	1	1	1	0	0	1	0	0	0	1	0	0	0	1	1	1	0	1	0	1	0	1	1	0	0	1	1	0	1	1	0	0
42	BY_12_YSD_F_30_F04.fsa	1	1	1	1	1	1	1	0	0	1	1	1	1	0	1	0	1	1	0	0	0	1	0	0	0	1	0	0	0	1	1	1	0	1	0	0	0	1	1	0	0	1	1	1	1	1	0	0
43	BY_14_YSD_F_32_H04.fsa	1	1	1	1	1	1	0	0	0	1	1	1	1	1	1	0	1	1	0	0	0	1	0	0	0	0	0	0	0	1	1	1	0	1	0	0	0	1	1	0	0	1	1	0	1	1	0	0
44	BY_16_YSD_F_33_A05.fsa	1	1	1	1	1	0	1	1	0	1	0	1	1	1	1	0	1	1	1	0	0	1	0	0	1	0	0	0	0	1	1	1	0	1	0	1	0	1	1	1	0	1	1	0	1	1	0	0
45	BY_17_YSD_F_34_B05.fsa	1	1	1	1	1	0	0	0	0	1	1	1	1	0	1	0	1	1	1	0	0	1	0	0	1	0	0	0	0	1	1	1	0	1	0	1	0	1	1	0	0	1	1	1	1	1	1	0
46	BY_18_YSD_F_35_C05.fsa	1	1	1	1	1	0	1	0	0	1	1	1	1	1	1	0	1	1	1	0	0	1	0	0	1	1	0	0	0	1	1	1	0	1	0	0	0	1	1	0	0	1	1	1	1	1	0	0
47	BY_19_YSD_F_36_D05.fsa	1	1	1	1	1	0	1	1	1	1	1	1	1	1	1	0	1	1	0	0	0	1	0	0	1	1	0	0	0	1	1	1	0	1	0	1	0	1	1	0	0	1	1	0	1	1	0	0
48	BY_20_YSD_F_37_E05.fsa	1	1	1	1	1	0	0	1	1	1	1	1	1	0	1	0	1	1	1	1	0	1	0	0	1	0	0	0	0	1	1	1	0	1	0	1	0	1	1	1	1	1	1	1	1	1	0	0
49	CD_04_YSD_C_71_G09.fsa	1	1	1	1	1	0	1	1	0	1	0	1	1	0	1	0	1	1	1	0	0	1	0	0	1	0	0	0	1	1	1	0	0	1	0	1	0	1	1	0	1	0	0	0	1	1	1	1
50	CD_07_YSD_C_74_B10.fsa	1	1	1	1	1	0	1	1	0	1	1	1	1	1	1	0	1	1	1	0	0	1	0	0	1	1	0	0	1	1	1	1	0	1	0	1	1	1	1	0	1	1	0	0	1	1	1	1
51	CD_08_YSD_C_75_C10.fsa	1	0	1	1	1	0	1	1	1	1	1	1	1	0	1	0	1	1	1	0	0	1	1	0	1	1	0	0	1	1	1	1	0	1	0	1	1	1	1	0	1	1	1	0	1	1	1	1
52	CD_09_YSD_C_76_D10.fsa	1	0	1	1	1	0	1	1	0	0	1	1	1	0	1	0	1	1	1	0	0	1	0	0	1	0	0	0	1	1	1	0	0	1	0	1	1	1	1	0	1	1	0	1	1	1	1	1
53	CD_10_YSD_C_77_E10.fsa	1	0	1	1	1	0	1	1	0	1	0	1	1	0	1	0	1	1	1	0	0	1	0	0	1	1	0	0	0	1	1	1	0	1	0	1	0	1	1	0	1	1	0	0	1	1	1	1
54	CD_11_YSD_C_78_F10.fsa	1	1	1	1	1	0	1	1	1	1	0	1	1	1	1	0	1	1	1	0	0	1	0	0	1	1	0	0	0	1	1	0	0	1	0	1	1	1	1	0	1	1	0	0	1	1	1	1
55	CD_14_YSD_C_81_A11.fsa	1	1	1	1	1	0	1	1	0	1	1	1	1	0	1	0	1	1	1	0	0	1	1	0	1	0	0	0	1	1	1	1	0	1	0	1	0	1	1	0	1	1	1	0	1	1	1	1
56	CD_16_YSD_C_83_C11.fsa	1	1	1	1	1	0	1	1	0	0	0	1	1	0	1	0	1	1	1	0	0	1	1	0	1	1	0	0	0	1	1	1	0	1	0	1	0	1	1	0	1	1	1	0	1	1	1	1
57	CD_17_YSD_C_84_D11.fsa	1	1	1	1	1	0	1	1	0	1	1	1	1	0	1	0	1	1	1	0	0	1	0	0	1	0	0	0	1	1	1	1	0	1	0	1	1	1	1	0	1	1	1	1	1	1	1	1
58	CD_18_YSD_C_85_E11.fsa	1	0	1	1	1	0	1	1	0	1	0	1	1	0	1	1	1	1	1	0	0	1	0	0	1	1	0	0	0	1	1	1	0	1	0	1	1	1	1	0	1	1	0	1	1	1	1	0
59	CD_19_YSD_C_86_F11.fsa	1	1	1	1	1	0	1	1	0	1	1	1	1	0	1	0	1	1	0	0	0	1	0	0	1	1	0	0	0	1	1	1	0	1	0	1	1	1	1	0	1	1	0	1	1	1	1	0
60	CD_20_YSD_C_87_G11.fsa	1	1	1	1	1	0	0	1	0	1	0	1	1	0	1	0	1	1	1	0	0	1	0	0	1	0	0	0	0	1	1	1	0	1	0	1	0	1	1	0	1	1	1	0	1	1	1	1
61	CYc_01_YSD_G_20_D10.fsa	0	1	1	1	1	0	1	1	1	1	1	1	1	1	1	1	1	1	1	0	1	0	0	0	1	1	1	0	0	1	1	1	0	1	0	1	0	1	1	0	1	0	0	1	1	1	0	0
62	CYc_03_YSD_G_22_F10.fsa	0	1	1	1	1	0	1	1	1	1	1	1	1	1	1	1	1	1	1	0	1	0	0	0	1	0	1	0	0	1	1	1	0	1	0	0	0	1	1	1	1	0	0	1	1	1	0	0
63	CYc_04_YSD_G_23_G10.fsa	0	1	1	1	1	0	1	1	1	1	1	1	1	1	1	0	1	0	1	0	1	0	0	0	1	1	1	0	0	1	1	1	0	1	0	0	0	1	0	1	1	1	0	0	1	1	0	0
64	CYc_05_YSD_G_24_H10.fsa	0	1	1	1	1	0	1	1	1	1	1	1	1	1	1	0	1	0	1	0	1	0	0	0	1	1	1	0	0	1	1	1	0	1	0	0	0	1	1	1	1	1	0	1	1	1	0	0
65	CYc_08_YSD_G_27_C11.fsa	0	1	1	1	1	0	1	1	1	1	1	1	1	1	1	1	1	1	1	0	1	0	0	0	1	1	1	0	0	1	1	1	0	1	0	0	0	1	1	1	1	1	0	1	1	1	0	0
66	CYc_10_YSD_G_28_D11.fsa	0	1	1	1	1	0	1	1	1	1	1	1	1	1	1	0	1	1	1	0	1	0	0	0	1	0	1	0	0	1	1	1	0	1	0	0	0	1	1	1	1	0	0	1	1	1	0	0
67	CYc_11_YSD_G_29_E11.fsa	0	1	1	1	1	0	1	1	1	1	1	1	1	1	1	0	1	1	1	0	1	0	0	0	1	0	0	0	0	1	1	1	0	1	0	0	0	1	1	0	1	0	0	1	1	1	0	0
68	CYc_12_YSD_G_30_F11.fsa	1	1	1	1	1	0	1	1	1	1	1	1	1	1	1	1	1	1	1	0	1	0	0	0	1	0	1	0	0	1	1	1	0	1	0	0	0	1	1	1	1	0	0	0	1	1	0	0
69	CYc_13_YSD_G_31_G11.fsa	0	1	1	1	1	0	1	1	1	1	1	1	1	1	1	0	1	0	1	0	1	0	0	0	1	0	1	0	0	1	0	1	0	1	0	0	0	1	1	1	1	1	0	1	1	1	0	0
70	CYc_14_YSD_G_32_H11.fsa	0	1	1	1	1	0	1	1	1	1	1	1	1	1	1	0	1	1	1	0	1	0	0	0	1	0	1	0	0	1	1	1	0	1	0	0	0	1	1	0	1	0	0	1	1	1	0	0
71	CYc_15_YSD_G_33_A12.fsa	1	1	1	1	1	0	1	1	1	1	1	1	1	1	1	0	1	1	1	0	1	0	0	0	1	0	1	0	0	1	1	1	0	1	0	0	0	1	1	1	1	0	0	1	1	1	0	0
72	CYc_16_YSD_G_34_B12.fsa	0	1	1	1	1	0	1	1	1	1	1	1	1	1	1	0	1	1	1	0	1	0	0	0	0	1	1	0	0	1	0	1	0	1	0	0	0	1	1	0	1	1	0	0	1	1	0	1
73	CYc_17_YSD_G_35_C12.fsa	1	1	1	1	1	0	0	1	1	1	1	1	1	1	1	0	1	1	1	0	1	0	0	0	0	0	1	0	0	1	1	1	0	1	0	0	0	1	1	1	1	1	0	0	1	1	0	0
74	CYc_18_YSD_G_36_D12.fsa	1	1	1	1	0	0	0	1	0	1	1	1	1	1	1	1	1	1	1	0	1	0	0	0	1	1	1	0	0	1	0	1	0	1	0	0	0	1	1	0	1	0	0	1	1	1	0	0
75	CYc_20_YSD_G_38_F12.fsa	0	1	1	1	1	0	1	1	1	1	1	1	1	1	1	1	1	0	1	0	1	0	0	0	1	0	0	0	0	1	1	1	0	1	0	0	0	1	1	1	1	0	0	0	1	1	0	0
76	CYgy_01_YSD_C_34_B05.fsa	0	1	1	1	1	0	1	1	1	1	0	1	1	1	1	0	1	1	1	0	0	0	0	0	1	0	0	0	0	1	1	1	0	1	0	1	0	1	1	1	1	1	1	1	1	1	0	0
77	CYgy_02_YSD_C_35_C05.fsa	1	1	1	1	1	0	1	1	0	1	0	1	1	1	1	0	1	1	1	0	0	1	0	0	1	1	0	0	0	1	1	1	0	1	0	1	0	1	1	1	1	1	1	1	1	1	0	0
78	CYgy_03_YSD_C_36_D05.fsa	0	1	1	1	1	0	1	1	0	1	0	1	1	1	1	0	1	1	1	0	0	0	0	0	0	0	1	0	0	1	1	1	0	1	0	1	0	1	0	1	1	1	0	1	1	1	0	1
79	CYgy_04_YSD_C_37_E05.fsa	1	1	1	1	1	0	1	1	0	1	0	1	1	1	1	0	1	1	1	0	0	1	1	0	0	0	0	0	0	1	1	1	0	1	0	1	0	1	1	1	1	0	1	1	1	1	0	1
80	CYgy_05_YSD_C_38_F05.fsa	0	1	1	1	1	0	1	1	0	1	0	1	1	1	1	1	1	1	1	1	0	1	1	0	1	1	1	0	0	1	1	1	0	1	0	1	0	1	1	1	1	1	0	1	1	1	0	0
81	CYgy_06_YSD_C_39_G05.fsa	0	1	1	1	1	0	1	1	1	1	0	1	1	1	1	0	1	1	1	0	0	1	1	0	1	0	0	0	0	1	1	1	0	1	0	1	0	1	1	1	1	1	1	0	1	1	0	1
82	CYgy_07_YSD_C_40_H05.fsa	0	1	1	1	1	0	1	1	1	1	0	1	1	1	1	0	1	1	1	0	0	1	0	0	1	1	1	0	0	1	1	1	0	1	0	1	0	1	1	1	1	1	1	1	1	1	0	1
83	CYgy_08_YSD_C_41_A06.fsa	0	1	1	1	1	0	1	0	1	1	0	1	1	1	1	0	1	1	1	0	0	0	0	0	1	1	0	0	0	1	1	1	0	1	0	1	0	1	1	0	1	1	0	1	1	1	0	1
84	CYgy_10_YSD_C_42_B06.fsa	0	1	1	1	1	0	1	0	0	1	0	1	1	1	1	0	1	1	1	0	0	1	0	0	1	1	1	0	0	1	1	1	0	1	0	1	0	1	1	1	1	0	1	0	1	1	0	0
85	CYgy_11_YSD_C_43_C06.fsa	0	1	1	1	1	0	1	1	0	1	1	1	1	1	1	0	1	1	1	0	0	1	0	0	1	1	1	0	0	1	1	1	0	1	0	1	0	1	1	1	1	0	1	1	1	1	0	1
86	CYgy_12_YSD_C_44_D06.fsa	0	1	1	1	1	0	1	1	1	1	0	1	1	1	1	0	1	1	1	0	0	1	1	0	1	1	0	0	0	1	1	1	0	1	0	1	0	1	1	1	1	1	0	0	1	1	0	0
87	CYgy_13_YSD_C_45_E06.fsa	0	1	1	1	1	0	1	1	0	1	0	1	1	1	1	1	1	0	1	0	0	1	1	0	1	1	1	0	0	1	1	1	0	1	0	1	0	1	1	1	1	0	1	0	1	1	0	0
88	CYgy_14_YSD_C_46_F06.fsa	1	1	1	1	1	0	1	1	0	1	0	1	1	1	1	1	1	1	1	0	0	0	1	0	1	0	0	0	0	1	1	1	0	1	0	1	0	1	1	0	1	0	0	1	1	1	0	1
89	CYgy_15_YSD_C_47_G06.fsa	0	1	1	1	1	0	1	1	1	1	0	1	1	1	1	0	1	1	1	0	0	1	1	0	1	1	0	0	0	1	1	1	0	1	0	1	0	1	1	1	1	0	0	1	1	1	0	1
90	CYgy_16_YSD_C_48_H06.fsa	1	1	1	1	1	0	1	1	0	1	0	1	1	1	1	0	1	0	1	0	0	1	0	0	1	0	1	0	0	1	1	1	0	1	0	1	0	1	1	1	1	0	0	1	1	1	0	0
91	CYgy_17_YSD_C_49_A07.fsa	0	1	1	1	1	0	1	1	0	1	0	1	1	1	1	0	1	1	1	0	0	1	0	0	1	1	0	0	0	1	1	1	0	1	0	1	0	1	1	1	1	0	0	0	1	1	0	1
92	CYgy_19_YSD_C_51_C07.fsa	0	1	1	1	1	0	1	1	0	1	0	1	1	1	1	0	1	1	1	0	0	1	0	0	1	0	1	0	0	1	1	1	0	1	0	1	0	1	1	1	1	1	1	1	1	1	0	0
93	CYgy_20_YSD_C_52_D07.fsa	0	1	1	1	1	0	1	1	0	1	0	1	1	1	1	0	1	1	1	0	0	1	0	0	1	1	0	0	0	1	1	1	0	1	0	1	0	1	1	0	1	1	0	1	1	1	0	1
94	DB_01_YSD_H_01_A09.fsa	1	1	1	1	1	0	1	1	0	1	0	1	1	1	1	1	1	1	1	0	0	1	0	0	0	1	0	1	0	1	0	1	0	1	1	0	0	1	1	0	1	1	1	1	1	1	0	0
95	DB_02_YSD_H_02_B09.fsa	1	1	1	1	1	0	1	1	1	1	0	1	1	1	0	1	1	1	0	0	0	1	0	0	0	0	0	1	0	1	0	1	0	1	1	0	1	1	1	0	1	1	1	1	1	1	0	0
96	DB_03_YSD_H_03_C09.fsa	1	1	1	1	1	0	1	1	0	1	0	1	1	1	1	1	1	1	0	0	0	1	0	0	0	0	1	1	0	1	0	1	0	1	1	0	1	1	1	1	1	1	1	1	1	1	0	0
97	DB_04_YSD_H_04_D09.fsa	1	1	1	1	1	0	1	0	0	1	0	1	1	1	1	1	1	1	1	0	0	1	0	0	0	0	0	0	0	1	0	1	0	1	1	0	0	1	1	0	1	1	1	1	1	1	0	0
98	DB_05_YSD_H_05_E09.fsa	1	1	1	1	1	0	1	1	1	1	0	1	1	1	1	1	1	1	1	0	0	1	0	0	1	0	0	1	0	1	0	1	0	1	1	0	0	1	1	0	1	1	1	1	1	1	0	0
99	DB_07_YSD_H_06_F09.fsa	1	1	1	1	1	0	1	1	1	1	0	1	1	1	1	1	1	1	1	0	0	1	0	0	0	0	0	1	0	1	0	1	0	1	1	0	1	1	1	0	1	1	1	1	1	1	0	0
100	DB_08_YSD_H_07_G09.fsa	1	1	1	1	1	0	1	1	0	1	0	1	1	1	1	0	1	1	1	0	0	1	0	0	1	1	0	0	0	1	0	1	0	1	1	0	1	1	1	0	1	1	1	1	1	1	0	0
101	DB_10_YSD_H_09_A10.fsa	1	1	1	1	1	0	1	1	0	1	0	1	1	1	1	1	1	1	1	0	0	1	0	0	1	0	0	1	0	1	0	1	0	1	1	0	1	1	1	1	0	0	1	1	1	1	0	0
102	DB_11_YSD_H_10_B10.fsa	1	1	1	1	1	0	1	0	0	1	0	1	1	1	1	1	1	1	1	0	0	1	0	0	0	1	0	1	0	1	0	1	0	1	1	0	0	1	1	0	0	1	1	1	1	1	0	0
103	DB_12_YSD_H_11_C10.fsa	1	1	1	1	1	0	1	1	1	1	0	1	1	1	1	1	1	1	1	0	0	1	0	0	0	0	0	1	0	1	0	1	0	1	1	0	1	1	1	0	1	1	1	1	1	1	0	0
104	DB_13_YSD_H_12_D10.fsa	1	1	1	1	1	0	1	1	0	1	0	1	1	1	1	1	1	1	0	0	0	1	0	0	1	0	0	1	0	1	1	1	0	1	1	0	1	1	1	0	1	1	1	1	1	1	0	0
105	DB_15_YSD_H_14_F10.fsa	1	1	1	1	1	0	1	1	0	1	1	1	1	1	1	1	1	0	1	0	0	1	0	0	1	0	0	0	0	1	1	1	0	1	1	0	1	1	1	0	0	0	0	1	1	1	0	0
106	DB_16_YSD_H_15_G10.fsa	1	1	1	1	1	0	1	1	0	1	0	1	1	1	1	1	1	1	1	0	0	1	0	0	0	0	1	0	0	1	1	1	0	1	1	0	1	1	1	0	0	1	1	1	1	1	0	0
107	DB_17_YSD_H_16_H10.fsa	1	1	1	1	1	0	1	1	0	1	0	1	1	1	1	1	1	1	1	0	0	1	0	0	1	1	0	1	0	1	0	1	0	1	1	0	1	1	1	0	1	1	1	1	1	1	0	0
108	DB_18_YSD_H_17_A11.fsa	1	1	1	1	1	0	1	1	0	1	0	1	1	1	1	1	1	1	1	0	0	1	0	0	0	0	0	1	0	1	1	1	0	1	1	0	0	1	1	0	1	1	1	1	1	1	0	0
109	DB_19_YSD_H_18_B11.fsa	1	1	1	1	1	0	1	1	1	1	0	1	1	1	1	1	1	1	1	0	0	1	0	0	0	1	0	1	0	1	1	1	0	1	1	0	1	1	1	0	1	1	1	1	1	1	0	0
110	DB_20_YSD_H_19_C11.fsa	1	1	1	1	1	0	1	1	0	1	1	1	1	1	1	1	1	1	1	0	0	1	0	0	1	1	0	1	0	1	1	1	0	1	1	0	1	1	1	0	1	1	1	1	1	1	0	0
111	DC_01_YSD_H_20_D11.fsa	1	1	1	1	1	0	1	1	0	0	1	1	1	1	1	0	1	1	1	0	0	1	0	0	0	0	0	0	0	1	1	1	0	1	0	1	0	1	1	0	1	0	1	1	1	1	0	0
112	DC_02_YSD_H_21_E11.fsa	1	1	1	1	1	0	1	1	0	1	1	1	1	1	1	0	1	1	1	0	0	1	0	0	0	1	0	0	0	1	1	1	0	1	0	1	0	1	1	0	1	0	0	1	1	1	0	0
113	DC_03_YSD_H_22_F11.fsa	1	1	1	1	1	1	1	1	1	0	0	1	1	1	1	1	1	1	1	0	0	1	0	0	1	0	0	0	0	1	1	1	0	1	0	1	0	1	1	0	1	0	0	1	1	1	1	0
114	DC_04_YSD_H_23_G11.fsa	1	1	1	1	1	1	1	1	0	1	1	1	1	1	1	1	1	1	1	0	0	0	0	0	1	1	0	0	0	1	1	1	0	1	0	1	0	1	1	0	1	1	0	0	1	1	0	0
115	DC_05_YSD_H_24_H11.fsa	1	1	1	1	1	0	1	1	0	1	0	1	1	1	1	1	1	1	1	1	0	1	0	1	1	1	0	0	0	1	0	1	0	1	0	1	0	1	1	0	1	1	0	0	1	1	0	0
116	DC_07_YSD_H_25_A12.fsa	1	0	1	1	1	0	1	1	0	1	0	1	1	1	1	0	1	1	1	0	0	1	0	0	0	0	0	0	0	1	0	1	0	1	0	1	0	1	1	1	1	1	1	0	1	1	0	0
117	DC_08_YSD_H_26_B12.fsa	1	1	1	1	1	0	1	1	0	0	1	1	1	1	0	1	1	1	1	1	0	1	0	0	0	0	0	0	0	1	1	1	0	1	0	1	1	1	1	0	1	0	1	0	1	1	0	0
118	DC_09_YSD_H_27_C12.fsa	1	1	1	1	1	0	1	1	0	1	0	1	1	1	0	0	1	1	1	0	0	1	0	0	0	1	0	0	0	1	1	1	0	1	0	1	0	1	1	1	1	1	1	0	1	1	1	0
119	DC_10_YSD_H_28_D12.fsa	1	1	1	1	1	0	1	1	1	1	1	1	1	1	1	0	1	1	1	0	0	1	0	0	0	0	0	0	0	1	1	1	0	1	0	1	0	1	1	0	1	1	0	1	1	1	1	0
120	DC_11_YSD_H_29_E12.fsa	1	1	1	1	1	0	1	1	0	0	1	1	1	1	1	1	1	1	1	1	0	1	0	0	0	0	0	0	0	1	1	1	0	1	0	1	0	1	1	0	1	0	0	0	1	1	0	0
121	DC_12_YSD_H_30_F12.fsa	1	1	1	1	1	0	1	1	1	1	0	1	1	1	1	1	1	1	0	0	0	1	0	1	0	1	0	0	0	1	0	1	0	1	0	1	0	1	1	1	1	1	0	0	1	1	1	0
122	DC_13_YSD_H_31_G12.fsa	0	1	1	1	1	1	1	1	0	1	0	1	1	1	1	1	1	1	1	0	0	1	0	0	1	0	0	0	0	1	0	1	0	1	0	1	0	1	1	0	1	1	0	1	1	1	1	0
123	DC_15_DC_07_YSD_H_33_A01.fsa	1	1	1	1	1	0	1	1	0	1	1	1	1	1	1	0	1	0	1	0	0	1	0	0	0	1	0	0	0	1	1	1	0	1	0	1	0	1	1	1	1	1	0	1	1	1	1	0
124	DC_16_08_YSD_H_34_B01.fsa	1	1	1	1	1	1	1	1	0	1	1	1	1	1	1	0	1	1	1	0	0	1	0	0	1	0	0	0	0	1	0	1	0	1	0	1	0	1	1	1	1	0	0	1	1	1	1	0
125	DC_17_09_YSD_H_35_C01.fsa	1	1	1	1	1	0	1	1	0	0	1	1	1	1	1	0	1	1	1	0	0	0	0	0	1	0	0	0	0	1	0	1	0	1	0	1	0	1	1	0	1	1	0	1	1	1	0	0
126	DC_18_10_YSD_H_36_D01.fsa	1	1	1	1	1	0	1	1	0	1	1	1	1	1	1	0	1	0	1	0	0	1	0	0	1	1	0	0	0	1	1	1	0	1	0	1	0	1	1	0	1	1	1	0	1	1	1	0
127	DC_19_11_YSD_H_37_E01.fsa	1	1	1	1	1	0	1	1	0	1	1	1	1	1	1	1	1	1	1	0	0	1	0	0	1	0	0	0	0	1	1	1	0	1	0	1	0	1	1	0	1	1	0	0	1	1	0	0
128	DC_20_12_YSD_H_38_F01.fsa	0	1	1	1	1	0	1	1	1	1	1	1	1	1	1	1	1	0	1	1	0	1	0	0	0	1	0	0	0	1	1	1	0	1	0	1	0	1	1	1	1	0	1	0	1	1	1	0
129	DG_04_YSD_C_17_A03.fsa	1	1	1	1	1	0	1	1	0	1	0	1	1	1	1	0	1	1	1	0	0	1	0	0	0	0	0	0	0	1	1	1	0	1	0	1	0	1	1	0	0	1	1	0	1	1	0	1
130	DG_05_YSD_C_18_B03.fsa	1	1	1	1	1	0	0	1	0	1	0	1	1	1	1	0	1	1	1	0	0	1	0	0	0	0	0	0	0	1	1	1	0	1	0	0	0	1	1	0	0	1	0	0	1	1	0	0
131	DG_06_YSD_C_19_C03.fsa	1	1	1	1	1	0	1	1	0	1	1	1	1	1	1	0	1	1	1	1	0	1	0	0	1	1	0	0	0	1	1	1	0	1	0	0	0	1	1	0	0	1	1	1	1	1	0	1
132	DG_07_YSD_C_20_D03.fsa	1	1	1	1	1	1	0	1	0	1	0	1	1	1	1	0	1	1	1	0	0	1	0	0	0	0	0	0	0	1	1	1	0	1	0	1	0	1	1	0	0	1	0	1	1	1	0	0
133	DG_08_YSD_C_21_E03.fsa	1	1	1	1	1	0	0	1	0	1	0	1	1	0	1	0	1	1	0	0	0	1	0	1	0	0	1	1	0	1	0	1	1	1	0	0	1	1	1	0	0	1	1	0	1	1	0	1
134	DG_09_YSD_C_22_F03.fsa	1	1	1	1	1	0	0	1	0	1	0	1	1	1	1	0	1	1	1	1	0	1	0	0	0	0	0	0	0	1	0	1	1	1	0	0	0	1	1	1	1	1	0	1	1	1	0	1
135	DG_10_YSD_C_23_G03.fsa	1	1	1	1	1	0	1	1	0	1	0	1	1	1	1	0	1	1	1	0	0	1	0	0	1	1	0	0	0	1	1	1	0	1	0	1	0	1	1	0	1	0	0	1	1	1	0	0
136	DG_11_YSD_C_24_H03.fsa	1	1	1	1	1	1	0	1	0	1	1	1	1	1	1	0	1	1	1	0	0	1	0	0	1	0	0	0	0	1	1	1	0	1	0	1	0	1	1	0	0	1	1	1	1	1	0	0
137	DG_12_YSD_C_25_A04.fsa	1	1	1	1	1	1	1	1	0	1	1	1	1	1	1	0	1	1	1	0	0	1	0	0	1	0	0	0	0	1	0	1	1	1	0	0	0	1	1	1	1	0	0	1	1	1	0	1
138	DG_13_YSD_C_26_B04.fsa	1	1	1	1	1	0	0	1	0	1	0	1	1	1	1	0	1	1	1	0	0	1	0	0	1	0	0	0	0	1	1	1	0	1	0	1	0	1	1	0	1	0	1	0	1	1	0	0
139	DG_16_YSD_C_29_E04.fsa	1	1	1	1	1	1	0	1	0	1	1	1	1	1	1	0	1	1	1	0	0	1	0	0	0	1	0	0	0	1	1	1	0	1	0	0	0	1	1	0	0	1	1	1	1	1	0	0
140	DG_17_YSD_C_30_F04.fsa	1	1	1	1	1	1	1	1	0	1	0	1	1	1	1	0	1	1	1	1	0	1	0	0	1	1	0	0	0	1	1	1	0	1	0	0	0	1	1	0	0	1	0	1	1	1	0	0
141	DG_18_YSD_C_31_G04.fsa	1	1	1	1	1	0	0	1	0	1	0	1	1	1	1	0	1	1	1	0	0	1	0	0	1	0	0	0	0	1	1	1	0	1	0	0	0	1	1	0	0	1	0	1	1	1	0	1
142	DG_19_YSD_C_32_H04.fsa	1	1	1	1	1	0	1	1	0	1	1	1	1	1	1	0	1	1	1	0	0	1	0	0	1	1	0	0	0	1	1	1	0	1	0	0	0	1	1	0	1	1	0	1	1	1	0	0
143	DG_20_YSD_C_33_A05.fsa	1	1	1	1	1	0	1	1	0	1	1	1	1	1	1	0	1	1	1	0	0	1	0	0	1	1	0	0	0	1	1	1	0	1	0	0	0	1	1	0	1	1	0	1	1	1	0	0
144	DQfls_01_DC_13_YSD_H_39_G01.fsa	1	1	1	1	1	0	1	1	1	1	1	1	1	1	1	1	1	0	1	1	0	1	0	0	1	0	1	0	0	1	1	1	0	1	0	1	0	1	1	1	1	1	0	1	1	1	0	1
145	DQfls_03_DC_15_YSD_H_41_A10.fsa	1	1	1	1	1	0	1	1	1	1	1	1	1	1	1	1	1	1	0	0	0	1	1	0	1	1	1	0	0	1	1	1	0	1	0	0	0	1	1	0	1	0	0	1	1	1	1	1
146	DQfls_04_DC_16_YSD_H_42_B10.fsa	1	1	1	1	1	0	1	1	1	1	0	1	1	1	1	1	1	1	1	1	0	1	0	0	1	0	0	0	0	1	1	1	0	1	0	1	0	1	1	0	1	1	0	1	1	1	1	0
147	DQfls_05_DC_17_YSD_H_43_C10.fsa	1	1	1	1	1	0	1	0	1	1	0	1	1	1	1	1	1	1	1	1	0	0	0	0	0	1	1	0	0	1	1	1	0	1	0	0	0	1	1	0	1	1	0	1	1	1	1	0
148	DQfls_06_DC_18_YSD_H_44_D10.fsa	1	1	1	1	1	0	1	1	1	1	0	1	1	1	1	1	1	1	1	0	0	1	1	0	0	0	0	0	0	1	0	1	0	1	0	0	0	1	1	0	1	0	0	1	1	1	0	1
149	DQfls_08_DC_20_YSD_H_46_F02.fsa	1	1	1	1	1	0	1	1	1	1	1	1	1	1	1	1	1	1	1	0	0	0	1	1	1	0	1	0	0	1	0	1	0	1	0	1	0	1	1	1	1	1	0	0	1	1	0	1
150	DQfls_09_DQfls_01_YSD_H_47_G02.fsa	1	1	1	1	1	0	1	1	1	1	0	1	1	1	1	1	1	1	1	0	0	1	0	0	0	0	1	0	0	1	1	1	0	1	0	1	0	1	1	1	1	1	0	1	1	1	1	1
151	DQfls_10_DQfls_02_YSD_H_48_H02.fsa	1	1	1	1	1	0	1	1	1	1	1	1	1	1	1	1	1	1	1	0	0	1	0	0	1	1	1	0	0	1	1	1	0	1	0	1	0	1	1	1	1	1	0	1	1	1	0	0
152	DQyl_01_YSD_E_18_B03.fsa	1	1	1	1	1	0	1	1	1	1	0	1	1	1	1	0	1	1	1	0	0	1	1	0	1	0	0	0	0	1	1	1	0	1	0	0	0	1	1	0	1	1	0	0	1	1	0	0
153	DQyl_02_YSD_E_19_C03.fsa	1	1	1	1	1	0	1	0	1	1	0	1	1	1	1	0	1	1	1	0	0	1	0	1	1	1	0	0	0	1	1	1	0	1	1	0	0	1	1	0	1	0	0	1	1	1	0	0
154	DQyl_03_YSD_E_20_D03.fsa	1	0	1	1	1	0	1	1	1	1	1	1	1	1	1	0	1	1	1	0	0	1	1	0	1	0	0	0	0	1	1	1	0	1	0	1	0	1	1	1	1	0	0	1	1	1	1	0
155	DQyl_04_YSD_E_21_E03.fsa	1	1	1	1	1	0	1	1	0	1	1	1	1	1	1	0	1	1	1	1	0	1	0	0	0	0	1	0	0	1	1	1	0	1	0	0	1	1	1	0	1	0	0	1	1	1	1	0
156	DQyl_05_YSD_E_22_F03.fsa	1	1	1	1	1	0	1	1	1	1	0	1	1	1	1	1	1	1	1	0	0	1	0	0	1	0	0	0	0	1	0	1	0	1	0	0	0	1	1	0	1	1	0	1	1	1	1	0
157	DQyl_06_YSD_E_23_G03.fsa	1	1	1	1	1	0	1	1	1	1	0	1	1	1	1	0	1	1	1	0	0	1	0	0	1	0	0	0	0	1	1	1	0	1	0	1	0	1	1	0	1	0	0	0	1	1	1	0
158	DQyl_08_YSD_E_25_A04.fsa	1	1	1	1	1	0	1	1	1	1	0	1	1	1	1	0	1	0	0	1	0	1	1	0	0	1	0	0	0	1	1	1	0	1	0	0	0	1	1	1	1	1	0	1	1	1	1	0
159	DQyl_09_YSD_E_26_B04.fsa	1	1	1	1	1	0	1	1	0	1	1	1	1	1	1	1	1	1	1	0	0	1	0	0	0	0	0	1	0	1	1	1	0	1	0	1	0	1	1	0	1	0	0	1	1	1	0	0
160	DQyl_11_YSD_E_27_C04.fsa	1	1	1	1	1	0	1	1	0	1	1	1	1	1	1	0	1	1	1	1	0	1	0	0	1	1	0	0	0	1	1	1	0	1	1	1	0	1	1	0	1	0	0	1	1	1	0	0
161	DQyl_12_YSD_E_28_D04.fsa	1	1	1	1	1	0	1	1	1	1	0	1	1	1	1	0	1	1	1	1	0	1	1	0	1	1	0	0	0	1	1	1	0	1	0	1	0	1	1	1	1	1	0	1	1	1	0	0
162	DQyl_13_YSD_E_29_E04.fsa	1	1	1	1	1	0	1	1	0	1	1	1	1	1	1	1	1	1	1	1	0	1	0	0	1	0	1	0	0	1	1	1	0	1	0	1	0	1	1	0	1	0	0	1	1	1	0	0
163	DQyl_14_YSD_E_30_F04.fsa	1	1	1	1	1	0	1	1	1	1	0	1	1	1	1	0	1	1	1	0	0	1	0	0	1	0	0	1	0	1	1	1	0	1	0	0	0	1	1	0	1	1	0	1	1	1	0	0
164	DQyl_15_YSD_E_31_G04.fsa	1	1	1	1	1	0	1	1	1	1	1	1	1	1	1	0	1	1	1	0	0	1	1	0	1	0	0	0	0	1	1	1	0	1	1	1	0	1	1	0	1	1	0	1	1	1	0	0
165	DQyl_16_YSD_E_32_H04.fsa	1	1	1	1	1	0	0	1	1	1	0	1	1	0	1	0	0	1	1	0	0	1	0	0	0	0	0	0	0	1	0	1	0	1	0	1	0	1	1	0	1	0	0	1	1	1	1	1
166	DQyl_18_YSD_E_34_B05.fsa	1	1	1	1	1	0	1	1	1	1	0	1	1	1	1	0	1	1	1	0	0	1	1	0	0	0	0	0	0	1	1	1	0	1	0	0	0	1	1	0	1	0	0	1	1	1	0	0
167	DQyl_19_YSD_E_35_C05.fsa	1	1	1	1	1	0	1	1	0	1	1	1	1	1	1	1	1	1	1	0	0	0	0	0	1	0	0	1	0	1	0	1	0	1	0	0	0	1	1	0	1	0	0	1	1	1	0	0
168	DR_01_YSD_G_78_F10.fsa	1	1	1	1	1	0	1	1	1	1	0	1	1	1	0	0	1	1	1	0	0	0	1	0	1	1	0	0	0	0	1	1	0	1	0	1	1	1	1	0	0	0	1	1	1	1	0	0
169	DR_02_YSD_G_79_G10.fsa	1	1	1	1	1	0	1	1	1	1	0	1	1	1	1	0	1	1	1	0	0	0	0	0	1	0	0	0	0	1	1	1	1	1	0	1	0	1	1	0	1	1	1	0	1	1	0	0
170	DR_05_YSD_G_82_B11.fsa	1	1	1	1	1	0	1	0	0	1	0	1	1	1	1	1	1	1	1	1	0	0	0	0	1	1	0	0	0	1	1	1	0	1	0	1	0	1	1	0	0	1	0	1	1	1	1	0
171	DR_06_YSD_G_83_C11.fsa	1	1	1	1	1	0	1	1	0	1	0	1	1	1	1	1	1	1	1	0	0	1	0	0	1	0	0	0	0	1	1	1	0	1	0	1	0	1	1	0	0	1	0	1	1	1	1	1
172	DR_08_YSD_G_85_E11.fsa	1	0	1	1	1	0	0	1	1	1	0	0	1	1	1	1	1	0	1	0	0	0	1	0	1	1	0	0	0	0	1	0	0	1	0	0	0	1	1	0	0	0	1	0	1	1	1	1
173	DR_09_YSD_G_86_F11.fsa	1	0	1	1	1	0	1	1	0	1	1	1	1	1	1	1	1	1	1	1	0	1	0	0	1	1	0	0	0	1	1	1	0	1	0	1	0	1	1	0	0	1	0	0	1	1	1	0
174	DR_11_YSD_G_88_H11.fsa	1	1	1	1	1	0	1	0	0	1	1	1	1	1	1	1	1	1	1	0	0	0	1	0	1	0	1	0	0	1	0	1	0	1	0	0	0	1	1	0	0	1	0	0	1	1	1	1
175	DR_12_YSD_G_89_A12.fsa	1	1	1	1	1	0	1	0	0	1	0	1	1	1	1	1	1	1	1	1	0	1	1	0	1	1	1	0	0	1	1	0	0	1	0	1	0	1	1	0	0	1	0	1	1	1	1	0
176	DR_13_YSD_G_90_B12.fsa	1	1	1	1	1	0	1	1	0	0	1	1	1	1	1	0	1	1	1	0	0	0	0	0	1	1	0	0	0	1	1	1	0	1	0	0	0	1	1	0	1	0	0	0	1	1	1	1
177	DR_14_YSD_G_91_C12.fsa	1	1	1	1	1	0	1	1	0	0	0	1	1	1	1	0	1	1	1	0	0	0	0	0	0	0	1	0	0	0	1	1	0	1	0	1	0	1	1	0	0	1	0	1	1	1	0	1
178	DR_15_YSD_G_92_D12.fsa	1	1	1	1	1	0	1	1	0	1	0	1	1	1	1	0	1	1	1	0	0	1	1	0	1	1	0	0	0	1	1	1	0	1	0	1	0	1	1	1	1	1	0	0	1	1	1	0
179	DR_16_YSD_G_93_E12.fsa	1	1	1	1	1	0	1	1	0	1	0	1	1	1	1	0	1	1	1	1	0	1	1	0	0	1	0	0	0	1	1	1	0	1	0	0	0	1	1	0	1	1	0	0	1	1	1	0
180	DR_17_YSD_G_94_F12.fsa	1	1	1	1	1	0	1	0	0	1	1	1	1	1	1	0	1	1	1	0	0	1	0	0	0	0	1	0	0	1	1	1	0	1	0	1	0	1	1	0	0	1	0	0	1	1	1	0
181	GZ_02_YSD_B_62_F08.fsa	1	1	1	1	1	0	1	1	0	1	1	1	1	1	1	0	1	1	1	1	0	1	0	0	1	0	1	1	0	1	1	1	0	1	1	0	0	1	1	0	0	1	1	1	1	1	1	1
182	GZ_03_YSD_B_63_G08.fsa	1	1	1	1	1	0	1	1	0	1	1	1	1	1	1	0	1	1	1	0	0	0	0	0	1	1	1	0	0	1	1	1	0	1	1	0	0	1	1	0	0	1	1	1	1	1	0	0
183	GZ_04_YSD_B_64_H08.fsa	1	1	1	1	1	0	1	1	0	1	1	1	1	1	1	0	1	1	1	1	0	0	0	0	0	0	0	1	0	1	1	1	0	1	1	0	0	1	1	0	0	1	1	1	0	1	1	1
184	GZ_05_YSD_B_65_A09.fsa	1	1	1	1	1	0	1	1	0	0	0	1	1	1	1	0	1	1	1	1	0	0	1	0	1	0	1	1	0	1	1	1	0	1	0	0	0	1	1	1	0	1	1	1	0	1	0	1
185	GZ_06_YSD_B_66_B09.fsa	0	1	1	1	1	0	1	1	1	1	1	1	1	1	1	1	1	1	1	1	0	1	1	1	0	0	0	0	0	1	0	1	0	1	1	1	0	1	1	0	1	0	0	1	0	1	1	1
186	GZ_07_YSD_B_67_C09.fsa	1	1	1	1	1	0	0	1	0	1	0	1	1	1	1	0	1	1	1	0	0	0	0	0	0	1	0	1	0	1	1	1	0	1	0	0	0	1	1	0	1	1	1	1	1	1	1	1
187	GZ_08_YSD_B_68_D09.fsa	0	1	1	0	1	0	1	1	0	1	1	1	1	1	1	0	1	1	1	0	0	1	1	1	1	0	0	0	0	1	0	1	0	1	0	0	0	1	1	1	1	0	1	1	0	1	1	0
188	GZ_11_YSD_B_70_F09.fsa	1	1	1	1	1	0	0	1	0	1	0	1	1	1	1	0	1	1	1	0	0	1	1	0	0	1	0	1	0	1	1	1	0	1	0	0	0	1	1	1	1	1	1	1	1	1	0	1
189	GZ_12_YSD_B_71_G09.fsa	1	1	1	1	1	0	0	1	0	1	0	1	1	1	1	0	1	1	1	0	0	0	0	0	0	0	0	0	0	1	0	1	0	1	0	0	0	1	1	0	0	0	0	1	0	1	0	1
190	GZ_15_YSD_B_73_A10.fsa	1	1	1	1	1	0	1	1	0	1	0	1	1	1	1	0	1	1	1	0	0	0	0	0	0	1	0	1	0	1	1	1	0	1	0	0	0	1	1	0	0	1	1	1	1	1	0	0
191	GZ_16_YSD_B_74_B10.fsa	1	1	1	1	1	0	0	1	0	1	0	1	1	1	1	0	1	1	1	0	0	0	0	0	0	1	0	1	0	1	0	1	0	1	0	0	0	1	1	0	1	0	1	1	1	1	1	1
192	GZ_17_YSD_B_75_C10.fsa	1	1	1	1	1	0	1	1	0	1	0	1	1	1	1	0	1	1	1	0	0	0	0	1	1	1	0	1	0	1	1	1	0	1	0	0	0	1	1	0	1	0	1	1	0	1	1	0
193	HS_01_YSD_A_37_E05.fsa	1	1	1	1	1	0	1	1	1	1	0	1	1	1	1	0	1	0	1	0	0	1	0	0	1	1	0	1	0	1	1	1	0	1	0	0	0	1	1	0	1	1	1	1	1	1	0	0
194	HS_02_YSD_A_38_F05.fsa	1	1	1	1	1	0	1	1	0	1	0	1	1	1	1	0	1	1	1	0	0	0	0	0	1	1	0	1	0	1	1	1	0	1	1	0	0	1	1	0	1	0	1	1	1	1	0	1
195	HS_03_YSD_A_39_G05.fsa	1	1	1	0	1	0	1	1	1	0	0	1	1	1	1	0	1	1	1	0	0	1	0	0	1	0	0	1	0	1	0	1	0	1	1	0	0	1	1	0	1	1	1	1	0	1	0	0
196	HS_04_YSD_A_40_H05.fsa	1	1	1	1	1	0	1	1	1	0	1	1	1	1	1	0	1	1	1	0	0	1	0	0	1	0	0	1	0	1	1	1	0	1	1	0	0	1	1	0	1	1	1	1	1	1	0	0
197	HS_05_YSD_A_41_A06.fsa	1	1	1	1	1	0	1	1	1	1	0	1	1	1	1	1	1	0	1	0	0	1	0	0	1	0	0	1	0	1	1	1	0	1	0	0	1	1	1	0	1	1	1	1	0	1	1	0
198	HS_06_YSD_A_42_B06.fsa	1	1	1	1	1	0	1	1	1	0	0	1	1	1	1	0	1	1	1	0	0	1	0	0	1	1	0	1	0	1	1	1	0	1	0	0	0	1	1	0	1	1	1	1	0	1	0	0
199	HS_07_YSD_A_43_C06.fsa	1	1	1	1	1	0	1	1	1	0	1	1	1	1	1	1	1	1	1	0	0	1	0	0	1	0	0	1	0	1	1	1	0	1	0	0	0	1	1	0	1	1	1	1	1	1	0	0
200	HS_08_YSD_A_44_D06.fsa	1	1	1	1	1	0	1	1	1	0	0	1	1	1	1	0	1	1	1	0	0	1	0	0	1	1	0	1	0	1	1	1	0	1	1	0	0	1	1	0	1	1	1	1	1	1	0	0
201	HS_10_YSD_A_46_F06.fsa	1	1	1	1	1	0	1	1	1	0	0	1	1	1	1	0	1	1	1	0	0	1	0	0	1	0	0	1	0	1	1	1	0	1	0	0	0	1	1	0	1	1	1	1	0	1	0	0
202	HS_11_YSD_A_47_G06.fsa	1	1	1	1	1	0	1	1	0	1	0	1	1	1	1	0	1	1	1	0	0	1	0	0	1	0	0	1	0	1	1	1	0	1	1	1	0	1	1	0	1	1	1	1	1	1	0	0
203	HS_12_YSD_A_48_H06.fsa	1	1	1	1	1	0	1	1	1	1	0	1	1	1	1	1	1	0	1	0	0	1	0	0	1	0	0	1	0	1	0	1	0	1	0	0	0	1	1	0	1	1	1	1	0	1	0	0
204	HS_13_YSD_A_49_A07.fsa	1	1	1	1	1	0	1	1	1	1	0	1	1	1	1	0	1	0	1	0	0	1	0	0	1	1	1	1	0	1	1	1	0	1	0	0	0	1	1	0	1	1	1	1	0	1	0	0
205	HS_16_YSD_A_52_D07.fsa	1	1	0	1	1	0	1	1	1	1	0	1	1	1	1	0	1	1	1	0	0	1	0	0	1	0	0	1	0	1	0	1	0	1	0	0	0	1	1	0	1	1	1	1	1	1	0	0
206	HS_19_YSD_A_54_F07.fsa	1	1	1	1	1	0	1	1	1	1	1	1	1	1	1	0	1	0	1	0	0	1	0	1	1	0	0	1	0	1	1	1	0	1	0	0	1	0	0	0	1	1	1	0	1	0	0	0
207	HS_20_YSD_A_55_G07.fsa	1	1	1	1	1	0	1	1	1	0	0	1	1	1	1	0	1	0	1	0	0	1	0	0	1	0	0	1	0	1	1	1	0	1	0	0	0	1	1	0	1	1	1	1	1	1	0	0
208	JC_01_YSD_F_38_F05.fsa	1	1	1	1	1	0	1	1	1	1	1	1	1	1	1	1	1	1	0	0	0	1	0	0	1	0	0	0	0	1	1	1	0	1	1	0	0	1	1	0	0	1	1	1	1	1	0	0
209	JC_02_YSD_F_39_G05.fsa	1	1	1	1	1	0	1	1	1	1	1	1	1	1	1	1	1	1	1	0	0	1	0	1	1	0	0	1	0	1	1	1	0	1	1	1	1	1	1	0	0	1	1	1	1	1	1	0
210	JC_04_YSD_F_41_A06.fsa	1	1	1	1	1	0	1	1	0	1	1	1	1	1	1	1	1	1	1	0	0	1	0	0	1	1	0	1	0	1	1	1	0	1	1	1	0	1	1	0	0	1	1	1	1	1	0	0
211	JC_05_YSD_F_42_B06.fsa	1	1	1	1	1	0	1	1	0	1	1	1	1	1	1	1	1	1	1	0	0	1	0	0	1	1	0	0	0	1	1	1	0	1	1	0	1	1	1	0	1	1	1	1	1	1	0	0
212	JC_06_YSD_F_43_C06.fsa	1	1	1	1	1	0	1	1	0	0	1	1	1	1	1	1	1	0	1	0	0	1	0	0	1	1	0	0	0	1	1	1	0	1	1	0	1	1	1	0	0	1	1	1	1	1	0	0
213	JC_07_YSD_F_44_D06.fsa	1	1	1	1	1	0	1	1	0	1	1	1	1	1	1	1	1	1	1	0	0	1	0	0	1	1	0	0	0	1	1	1	0	1	1	0	1	1	1	0	0	1	1	1	1	1	0	1
214	JC_08_YSD_F_45_E06.fsa	1	1	1	1	1	0	1	1	1	1	1	1	1	1	1	1	1	1	1	0	0	1	0	0	1	1	0	0	0	1	1	1	0	1	0	1	0	1	1	0	0	1	1	1	1	1	0	0
215	JC_10_YSD_F_46_F06.fsa	1	1	1	1	1	0	1	1	0	1	1	1	1	1	1	0	1	1	1	0	0	1	0	0	1	1	0	0	0	1	1	1	0	1	0	1	1	1	1	0	0	1	1	1	1	1	0	0
216	JC_11_YSD_F_47_G06.fsa	1	1	1	1	1	0	1	1	1	1	1	1	1	1	1	1	1	1	1	0	0	1	0	0	1	0	0	0	0	1	1	1	0	1	0	0	0	1	1	0	1	1	1	1	1	1	0	0
217	JC_13_YSD_F_49_A07.fsa	1	1	1	1	1	0	1	1	1	1	1	1	1	1	1	1	1	1	0	0	0	1	0	0	1	0	0	0	0	1	1	1	0	1	1	0	0	1	1	0	0	1	1	1	1	1	0	0
218	JC_14_YSD_F_50_B07.fsa	1	1	1	1	1	0	1	1	1	1	1	1	1	1	1	1	1	1	1	0	0	1	0	1	1	0	0	0	0	1	1	1	0	1	0	0	1	1	1	0	1	1	1	1	1	1	0	0
219	JC_15_YSD_F_51_C07.fsa	1	1	1	1	1	0	1	1	0	1	1	1	1	1	1	1	1	0	1	0	0	1	0	0	1	0	0	0	0	1	1	1	0	1	0	0	1	1	1	0	0	1	1	1	1	1	0	0
220	JC_16_YSD_F_52_D07.fsa	1	1	1	1	1	0	1	1	0	1	1	1	1	1	1	1	1	0	1	0	0	1	0	0	1	0	0	0	0	1	1	1	0	1	1	0	0	1	1	0	0	1	1	1	1	1	0	0
221	JC_17_YSD_F_53_E07.fsa	1	1	1	1	1	0	1	1	0	1	1	1	1	1	1	1	1	1	1	0	0	1	0	0	1	0	0	0	0	1	1	1	0	1	1	0	1	1	1	0	0	1	1	1	1	1	1	0
222	JC_18_YSD_F_54_F07.fsa	1	1	1	1	1	0	1	1	1	1	1	1	1	1	1	1	1	1	1	0	0	1	0	0	1	0	0	0	0	1	1	1	0	1	1	1	0	1	1	0	0	1	1	1	1	1	1	1
223	JC_19_YSD_F_55_G07.fsa	1	1	1	1	1	0	1	1	0	1	1	1	1	1	1	1	1	1	1	0	0	1	0	0	1	1	0	0	0	1	1	1	0	1	1	0	0	1	1	1	0	1	1	1	1	1	0	0
224	JD_01_YSD_E_36_D05.fsa	1	1	1	1	1	0	1	1	0	0	0	1	1	1	0	1	1	1	1	0	0	1	1	0	1	0	0	0	0	1	0	1	0	1	0	1	0	1	1	0	1	0	1	1	1	1	0	0
225	JD_02_YSD_E_37_E05.fsa	1	1	1	1	1	0	1	1	0	1	0	1	1	1	1	0	1	1	1	0	0	1	1	0	1	0	0	0	0	1	1	1	0	1	0	1	0	1	1	0	1	1	0	0	1	1	1	0
226	JD_03_YSD_E_38_F05.fsa	1	1	1	1	1	0	1	1	1	0	0	1	1	1	1	0	1	1	1	0	0	1	0	0	0	0	0	0	0	1	1	1	0	1	0	1	0	1	1	0	0	1	1	1	1	1	1	1
227	JD_05_YSD_E_39_G05.fsa	1	1	1	1	1	1	1	1	0	1	1	1	1	1	1	0	1	1	1	0	0	1	0	0	0	0	0	0	0	1	0	1	0	1	0	0	0	1	1	0	1	1	0	1	1	1	1	0
228	JD_07_YSD_E_41_A06.fsa	1	1	1	1	1	0	1	0	1	1	1	1	1	1	1	0	1	1	1	0	0	1	0	0	0	1	0	0	0	1	1	1	0	1	0	1	0	1	1	0	1	0	1	0	1	1	1	1
229	JD_08_YSD_E_42_B06.fsa	1	1	1	1	1	0	1	1	0	1	1	1	1	1	1	1	1	1	1	0	0	1	1	0	1	1	0	0	0	1	1	1	0	1	0	1	0	1	1	0	1	0	0	0	1	1	1	1
230	JD_09_YSD_E_43_C06.fsa	1	1	1	1	1	0	1	1	0	1	1	1	1	1	1	0	1	1	1	0	0	1	0	1	1	1	0	0	0	1	1	1	0	1	0	1	0	1	1	0	1	0	1	0	1	1	1	1
231	JD_11_YSD_E_44_D06.fsa	1	1	1	1	1	0	1	1	0	1	0	1	1	1	1	0	1	1	1	0	0	1	0	0	1	0	0	0	0	1	1	1	0	1	0	1	0	1	1	0	1	1	1	0	1	1	1	0
232	JD_12_YSD_E_45_E06.fsa	1	1	1	1	1	0	1	1	0	0	1	1	1	1	1	0	1	1	1	0	0	1	0	0	0	1	0	0	0	1	1	1	0	1	0	1	0	1	1	1	1	1	0	0	1	1	1	0
233	JD_13_YSD_E_46_F06.fsa	1	1	1	1	1	0	1	1	0	1	0	1	1	1	1	1	1	1	1	1	0	1	0	0	1	1	0	0	0	1	1	1	0	1	0	1	0	1	1	1	1	1	0	0	1	1	1	0
234	JD_15_YSD_E_48_H06.fsa	1	1	1	1	1	0	1	0	0	1	0	1	1	1	1	0	1	1	1	0	0	1	1	0	0	1	0	0	0	1	1	1	0	1	0	1	1	1	1	1	1	0	0	0	1	1	0	1
235	JD_17_YSD_E_49_A07.fsa	1	1	1	1	1	0	1	1	0	1	1	1	1	1	1	0	1	1	1	0	0	1	1	0	1	1	0	0	0	1	1	1	0	1	0	1	0	1	1	0	1	0	0	1	1	1	1	1
236	JD_18_YSD_E_50_B07.fsa	1	1	1	1	1	0	1	1	0	1	0	1	1	1	1	0	1	1	0	0	0	1	0	0	0	0	0	0	0	1	0	1	1	1	1	1	0	1	1	0	1	0	0	1	1	1	1	0
237	JD_19_YSD_E_51_C07.fsa	1	1	1	1	1	0	1	0	0	1	1	1	1	1	1	0	1	1	1	0	0	1	0	0	1	0	0	0	0	1	1	1	0	1	0	1	0	1	1	0	1	1	0	1	1	1	1	1
238	JD_20_YSD_E_52_D07.fsa	1	1	1	1	1	0	1	0	0	1	0	1	1	1	1	0	1	1	1	0	0	1	0	0	1	1	0	0	0	1	1	1	0	1	0	1	0	1	1	0	1	1	0	1	1	1	0	0
239	KD_03_YSD_F_02_B01.fsa	1	1	1	1	1	0	1	1	1	0	1	1	1	1	1	1	1	0	1	0	1	1	0	1	1	1	0	0	0	1	1	1	0	1	1	0	0	1	1	0	0	1	1	1	1	1	0	0
240	KD_04_YSD_F_03_C01.fsa	1	1	1	1	1	0	1	1	0	0	1	1	1	1	1	1	1	1	0	1	0	1	1	1	1	0	0	0	0	1	0	1	0	1	1	0	0	1	1	0	0	1	1	1	1	1	1	0
241	KD_05_YSD_F_04_D01.fsa	1	1	1	1	1	0	1	1	0	0	1	1	1	1	1	1	1	1	1	0	1	1	0	1	1	1	0	0	0	1	0	1	0	1	1	0	0	1	1	0	0	1	1	0	1	1	0	0
242	KD_06_YSD_F_05_E01.fsa	1	1	1	1	1	0	1	1	1	1	1	1	1	1	1	1	1	1	1	0	0	1	0	1	1	0	0	1	0	1	1	1	0	1	0	0	1	1	1	0	1	1	1	0	1	1	0	0
243	KD_07_SD_F_06_F01.fsa	1	1	1	1	1	0	1	1	0	1	1	1	1	1	1	0	1	0	1	0	1	1	0	1	0	0	1	0	0	1	0	1	0	1	1	1	0	1	1	0	0	1	1	1	1	1	0	0
244	KD_08_YSD_F_07_G01.fsa	1	1	1	1	1	0	1	1	0	0	1	1	1	1	1	1	1	0	1	0	0	1	0	1	1	1	0	1	0	1	1	1	0	1	1	0	0	1	1	0	0	1	1	0	1	1	0	0
245	KD_10_YSD_F_09_E11.fsa	1	1	1	0	1	0	0	1	1	1	1	1	1	1	1	1	1	1	1	1	1	1	1	0	0	0	0	0	0	1	0	1	0	1	1	0	0	1	1	0	1	1	1	1	1	1	0	0
246	KD_11_YSD_F_10_F11.fsa	0	1	1	1	1	0	1	1	1	0	0	1	1	1	1	1	1	1	0	0	0	1	0	0	1	0	0	1	0	1	1	1	0	1	1	0	0	1	1	1	1	1	1	1	1	1	0	0
247	KD_13_YSD_F_12_H11.fsa	1	1	1	1	1	0	1	1	0	1	1	1	1	1	1	1	1	0	1	0	0	1	0	0	0	0	0	0	0	1	1	1	0	1	1	0	0	1	1	0	1	1	1	1	1	1	0	0
248	KD_14_YSD_F_13_E02.fsa	1	1	1	1	1	0	1	1	1	1	1	1	1	1	1	1	1	1	0	0	0	1	0	0	0	1	0	1	0	1	1	1	0	1	1	0	0	1	1	0	0	1	1	0	1	1	0	0
249	KD_15_YSD_F_14_F02.fsa	1	1	1	1	1	0	1	1	1	1	0	1	1	1	1	1	1	0	1	0	0	1	0	0	1	1	0	1	0	1	1	1	0	1	1	0	0	1	1	0	0	1	1	1	1	1	0	0
250	KD_16_YSD_F_15_G02.fsa	1	1	1	1	1	0	0	1	1	1	0	1	1	1	1	1	1	0	1	1	0	1	0	1	1	1	0	0	0	1	1	1	0	1	1	0	0	1	1	0	0	1	1	1	1	1	0	0
251	KD_18_YSD_F_17_A03.fsa	1	1	1	1	1	0	1	1	0	0	0	1	1	1	1	1	1	0	1	0	0	1	0	0	1	0	0	0	0	1	0	1	0	1	1	0	1	1	1	0	1	1	1	0	1	1	0	0
252	KD_19_YSD_F_18_B03.fsa	1	1	1	1	1	0	1	1	0	0	1	1	1	1	1	1	1	1	1	1	1	1	0	1	1	1	0	1	0	1	1	1	0	1	1	0	0	1	1	0	0	1	1	1	1	1	0	0
253	LJwh_01_YSD_A_56_H07.fsa	0	1	1	1	1	0	1	1	0	0	0	1	1	1	1	1	1	0	1	1	1	1	0	0	0	0	0	0	0	1	1	1	0	1	0	0	0	1	0	1	1	1	0	1	1	1	0	0
254	LJwh_04_YSD_A_58_B08.fsa	0	1	1	1	1	0	1	0	0	0	0	1	1	1	0	1	1	0	1	1	0	1	0	0	1	1	0	0	0	1	1	1	0	1	0	1	0	1	0	1	1	0	0	1	1	1	0	0
255	LJwh_05_YSD_A_59_C08.fsa	0	0	1	1	0	0	1	0	0	0	0	0	1	1	0	0	1	0	1	0	0	0	0	0	1	0	0	0	0	0	0	1	0	1	0	0	0	1	0	1	0	0	0	0	1	1	0	0
256	LJwh_06_YSD_A_60_D08.fsa	0	1	1	1	1	0	1	0	0	0	0	1	1	1	1	0	1	0	1	1	0	1	0	0	1	0	0	0	0	1	0	1	0	1	0	1	0	1	0	1	1	1	0	1	1	1	0	0
257	LJwh_07_YSD_A_61_E08.fsa	0	1	1	1	1	0	0	1	0	0	0	1	1	1	0	1	1	0	0	1	0	1	0	0	0	1	0	0	0	1	1	1	0	1	0	1	0	1	0	0	1	1	0	1	1	1	0	0
258	LJwh_08_YSD_A_62_F08.fsa	1	1	1	1	0	0	0	0	0	0	0	1	1	1	0	0	1	0	1	1	0	1	0	0	0	0	1	0	0	1	1	1	0	1	0	0	0	1	0	0	1	0	0	0	1	1	0	0
259	LJwh_09_YSD_A_63_G08.fsa	0	1	1	1	1	0	1	0	0	0	0	1	1	1	1	0	1	0	1	1	0	1	0	0	0	0	0	0	0	1	1	1	0	1	0	1	0	1	0	1	1	1	0	1	1	1	0	0
260	LJwh_10_YSD_A_64_H08.fsa	1	1	1	1	1	0	0	1	1	0	0	1	1	1	1	0	1	0	1	1	0	1	0	0	0	1	0	0	0	1	0	1	0	1	0	0	0	1	1	1	1	1	0	1	1	1	0	0
261	LJwh_11_YSD_A_65_A09.fsa	0	1	1	1	1	0	1	1	0	0	0	1	1	1	1	0	1	0	1	1	0	1	0	0	1	0	0	0	0	1	1	1	0	1	0	1	0	1	0	1	1	0	0	1	1	1	0	0
262	LJwh_12_YSD_A_66_B09.fsa	0	1	1	1	1	0	1	1	0	0	0	1	1	1	1	1	1	0	1	1	0	1	0	0	0	0	0	0	0	1	0	1	1	1	0	0	0	1	0	0	1	0	0	1	1	1	0	0
263	LJwh_13_YSD_A_67_C09.fsa	0	1	1	1	1	0	1	1	1	0	0	1	1	1	1	1	1	0	0	1	0	1	0	0	0	1	0	0	0	1	1	1	0	1	0	1	0	1	0	1	1	0	0	1	1	1	1	0
264	LJwh_14_YSD_A_68_D09.fsa	0	1	1	1	1	0	1	0	0	0	0	1	1	1	1	0	1	0	1	1	0	1	0	0	1	1	0	0	0	1	0	1	0	1	0	1	0	1	0	1	1	1	0	1	1	1	0	1
265	LJwh_15_YSD_A_69_E09.fsa	1	1	1	1	1	0	1	0	0	0	0	1	1	1	1	0	1	0	1	1	0	1	0	0	1	0	0	0	0	1	1	1	0	1	0	1	0	1	0	0	1	1	0	1	1	1	0	1
266	LJwh_16_YSD_A_70_F09.fsa	1	1	1	1	1	0	1	1	0	1	0	1	1	1	1	1	1	0	0	1	0	1	0	0	1	0	0	0	0	1	1	0	1	1	0	0	1	1	1	1	1	1	0	1	1	1	0	1
267	LJwh_17_YSD_A_71_G09.fsa	0	1	1	1	1	0	0	0	0	0	0	1	1	1	0	0	1	0	0	1	0	1	1	0	0	1	0	0	0	1	1	1	0	1	0	1	0	1	1	0	1	0	0	1	1	1	1	0
268	LJwh_18_YSD_A_72_H09.fsa	0	1	1	1	1	0	0	1	1	0	0	0	1	1	0	0	1	1	1	1	1	1	0	0	0	0	0	0	0	1	1	1	0	1	1	0	0	1	1	1	1	0	0	1	1	1	1	0
269	LJwh_19_YSD_A_73_A10.fsa	0	1	1	1	1	0	1	1	0	0	0	1	1	1	1	1	1	0	1	1	0	1	0	0	0	0	0	0	0	1	1	1	1	1	0	1	0	1	1	1	1	1	0	1	1	1	0	1
270	LJwh_20_YSD_A_74_B10.fsa	0	1	1	1	1	0	1	0	0	0	0	1	1	1	0	1	1	0	1	1	0	1	0	0	1	1	0	0	0	1	1	1	1	1	0	1	0	1	1	1	1	1	0	1	1	1	0	0
271	LJwh_21_YSD_A_75_C10.fsa	0	1	1	1	1	0	1	0	0	0	0	1	1	1	1	1	1	0	1	1	0	1	0	0	1	1	1	0	0	1	1	1	1	1	0	1	0	1	0	0	1	1	0	1	1	1	0	0
272	LJxz_01_YSD_A_76_D10.fsa	1	1	1	1	1	0	1	1	1	0	0	0	1	1	0	1	1	0	1	0	0	1	0	0	1	1	1	0	0	1	1	1	1	1	1	0	0	1	1	1	1	0	0	0	1	1	0	1
273	LJxz_02_YSD_A_77_E10.fsa	1	1	0	1	1	0	1	0	1	0	0	0	1	1	1	1	1	0	0	0	1	1	1	0	0	1	0	0	0	1	1	1	1	1	0	0	0	1	1	1	1	0	0	0	1	1	0	0
274	LJxz_03_YSD_A_78_F10.fsa	1	1	0	1	1	0	1	0	0	0	0	0	1	1	0	1	1	0	0	0	1	1	0	0	1	1	0	0	0	1	1	1	1	1	0	1	0	1	1	1	1	0	0	0	1	1	0	1
275	LJxz_04_YSD_A_79_G10.fsa	1	1	0	1	1	0	1	1	1	0	0	0	1	1	1	1	1	0	0	0	1	1	0	0	1	1	0	0	0	1	1	1	1	1	0	0	0	1	1	1	1	0	0	0	1	1	1	0
276	LJxz_06_YSD_A_81_A11.fsa	1	1	0	1	1	0	0	1	1	0	0	0	1	1	1	1	1	0	0	0	1	1	0	0	0	1	0	0	0	1	1	1	1	1	0	0	0	1	1	1	1	0	0	0	1	1	0	0
277	LJxz_08_YSD_A_83_C11.fsa	0	1	0	1	1	0	0	0	0	0	0	0	1	1	1	1	1	0	0	0	1	1	1	0	0	1	0	0	0	1	1	1	0	1	0	0	0	1	0	1	1	1	0	0	1	1	0	0
278	LJxz_09_YSD_A_84_D11.fsa	1	1	0	1	1	0	0	0	1	0	0	0	1	1	0	1	1	0	1	0	1	1	0	0	1	1	0	0	0	1	1	1	1	1	0	0	0	1	1	0	1	0	0	0	1	1	0	0
279	LJxz_10_YSD_A_85_E11.fsa	1	1	0	1	1	0	1	0	1	0	0	0	1	1	0	1	1	0	0	0	1	1	0	0	0	1	0	0	0	1	1	1	0	1	0	0	0	1	1	1	0	1	0	0	1	1	0	0
280	LJxz_12_YSD_A_86_F11.fsa	1	1	1	1	1	0	0	0	1	0	0	0	1	1	1	1	1	0	0	0	1	1	0	0	1	1	0	0	0	1	1	1	1	1	0	0	0	1	1	0	1	0	0	0	1	1	0	0
281	LJxz_15_YSD_A_89_A12.fsa	1	1	0	1	1	0	1	0	0	0	0	0	1	1	1	1	1	0	0	1	1	1	0	0	0	1	0	0	0	1	1	1	0	1	0	0	0	1	1	1	1	0	0	0	1	1	1	0
282	LJxz_16_YSD_A_90_B12.fsa	1	1	0	1	1	0	0	0	1	1	0	0	1	1	1	1	1	0	0	0	1	1	0	0	0	1	0	0	0	1	1	1	1	1	0	0	0	1	1	0	1	0	0	0	1	1	0	0
283	LJxz_17_YSD_A_91_C12.fsa	0	1	0	1	1	0	1	1	0	0	0	0	1	1	1	1	1	0	0	0	1	1	0	0	0	1	0	0	0	1	1	1	1	1	0	0	0	1	0	0	1	0	0	0	1	1	0	0
284	LJxz_18_YSD_A_92_D12.fsa	1	1	0	1	1	0	1	0	0	0	0	0	1	1	1	1	1	0	0	0	1	1	0	0	0	1	0	0	0	1	1	1	1	1	0	0	0	1	1	1	1	0	0	0	1	1	1	0
285	LJxz_19_YSD_A_93_E12.fsa	0	1	0	1	1	0	0	0	0	0	0	0	1	1	1	1	1	0	0	0	1	1	1	0	0	1	0	0	0	1	1	1	0	1	0	0	0	1	1	1	1	1	0	0	1	1	0	1
286	LJxz_20_YSD_A_94_F12.fsa	1	1	0	0	1	0	0	0	0	0	0	0	1	1	1	1	1	0	0	0	1	1	0	0	0	1	0	0	0	1	1	1	0	1	0	0	0	1	1	1	1	0	0	0	1	1	1	0
287	LX_01_YSD_F_76_D10.fsa	1	1	1	1	1	0	1	1	0	1	1	1	1	1	1	1	1	1	1	0	0	1	0	0	1	1	1	0	0	1	1	1	0	1	0	0	1	1	1	0	1	1	1	1	1	1	0	0
288	LX_02_YSD_F_77_E10.fsa	1	1	1	1	1	0	1	1	0	0	1	1	1	1	1	1	1	0	1	0	0	1	0	0	1	0	1	0	0	1	1	1	0	1	0	0	0	1	1	0	0	1	1	1	1	1	0	0
289	LX_03_YSD_F_78_F10.fsa	1	1	1	1	1	0	1	1	1	1	1	1	1	1	1	1	1	0	1	0	0	1	0	0	1	0	1	1	0	1	1	1	0	1	1	0	1	1	1	0	0	1	1	1	1	1	1	0
290	LX_04_YSD_F_79_G10.fsa	1	1	1	1	1	0	1	1	1	1	1	1	1	1	1	1	1	0	1	0	0	1	0	0	1	1	1	0	0	1	1	1	0	1	0	1	0	1	1	0	0	0	1	1	1	1	0	0
291	LX_05_YSD_F_80_H10.fsa	1	1	1	1	1	0	1	1	1	0	1	1	1	1	1	1	1	1	1	0	0	1	0	0	1	1	1	1	0	1	1	1	0	1	1	0	0	1	1	0	1	1	0	1	1	1	0	0
292	LX_06_YSD_F_81_A11.fsa	1	1	1	1	1	0	1	1	1	1	1	1	1	1	1	1	1	1	1	0	0	1	0	0	1	0	1	0	0	1	1	1	0	1	0	0	1	1	1	0	0	1	1	1	1	1	0	0
293	LX_07_YSD_F_82_B11.fsa	1	1	1	1	1	0	1	1	0	1	1	1	1	1	1	1	1	0	1	0	0	1	0	0	1	0	1	0	0	1	1	1	0	1	0	0	1	1	1	0	0	1	1	1	1	1	0	0
294	LX_08_YSD_F_83_C11.fsa	1	1	1	1	1	0	1	1	0	1	1	1	1	1	1	1	1	0	1	0	0	1	0	0	1	1	1	1	0	1	1	1	0	1	1	1	0	1	1	0	1	0	0	1	1	1	0	0
295	LX_09_YSD_F_84_D11.fsa	1	1	1	1	1	0	1	1	1	1	1	1	1	1	1	1	1	1	1	0	0	1	0	0	1	0	1	0	0	1	1	1	0	1	0	0	0	1	1	0	0	1	1	1	1	1	0	0
296	LX_11_YSD_F_85_E11.fsa	1	1	1	1	1	0	1	1	1	1	1	1	1	1	1	1	1	1	1	0	0	1	0	0	1	0	1	0	0	1	1	1	0	1	1	0	1	1	1	0	0	1	1	1	1	1	0	0
297	LX_12_YSD_F_86_F11.fsa	1	1	1	1	1	0	1	1	1	1	1	1	1	1	1	1	1	0	1	0	0	1	0	0	1	0	1	1	0	1	1	1	0	1	0	0	1	1	1	0	0	1	1	1	1	1	0	0
298	LX_13_YSD_F_87_G11.fsa	1	1	1	0	1	0	1	1	1	0	1	1	1	1	1	1	1	1	1	0	0	1	0	0	1	0	1	1	0	1	1	1	0	1	1	0	0	1	1	0	0	1	1	1	1	1	0	0
299	LX_14_YSD_F_88_H11.fsa	0	1	1	0	1	0	1	1	0	0	1	1	1	1	1	1	1	1	1	0	0	1	1	0	1	1	1	0	0	1	1	1	0	1	1	0	0	1	1	0	0	1	1	1	1	1	1	0
300	LX_15_YSD_F_89_A12.fsa	1	1	1	1	1	0	1	1	0	0	1	1	1	1	1	1	1	0	1	1	0	1	0	0	1	1	1	0	0	1	1	1	0	1	1	0	1	1	1	0	0	1	1	1	1	1	0	0
301	LX_16_YSD_F_90_B12.fsa	1	1	1	1	1	0	1	1	0	1	1	1	1	1	1	1	1	0	1	0	0	1	0	0	1	0	1	0	0	1	1	1	0	1	0	0	1	1	1	0	0	1	1	1	1	1	0	0
302	LX_17_YSD_F_91_C12.fsa	1	1	1	1	1	0	1	1	1	0	1	1	1	1	1	1	1	1	1	0	0	1	0	0	1	0	1	0	0	1	1	1	0	1	0	0	0	1	1	0	0	1	1	1	1	1	0	0
303	LX_18_YSD_F_92_D12.fsa	1	1	1	1	1	0	1	1	1	0	1	1	1	1	1	1	1	0	1	0	0	1	0	0	1	0	1	1	0	1	1	1	0	1	1	1	1	1	1	0	1	1	1	1	1	1	0	0
304	LX_19_YSD_F_93_E12.fsa	1	1	1	1	1	0	1	1	0	1	1	1	1	1	1	1	1	0	1	0	0	1	0	0	1	0	1	1	0	1	1	1	0	1	0	0	1	1	1	0	0	1	1	1	1	1	0	0
305	LX_20_YSD_F_94_F12.fsa	1	1	1	1	1	0	1	1	1	1	1	1	1	1	1	1	1	0	1	0	0	1	0	0	1	0	1	1	0	1	1	1	0	1	1	0	0	1	1	0	0	1	1	1	1	1	0	0
306	MEK_01_YSD_F_57_A08.fsa	1	1	1	1	1	0	1	1	0	1	0	1	1	1	1	1	1	1	1	0	0	1	0	0	1	0	1	1	0	1	1	1	0	1	0	0	0	1	1	0	0	1	1	1	1	1	0	0
307	MEK_02_YSD_F_58_B08.fsa	1	1	1	1	1	0	1	1	0	1	1	1	1	1	1	1	1	1	1	0	0	1	0	0	1	0	1	1	0	1	1	1	0	1	1	0	0	1	1	0	0	1	1	1	1	1	0	0
308	MEK_03_YSD_F_59_C08.fsa	1	1	1	1	1	0	1	0	1	1	1	1	1	1	1	1	1	1	1	0	0	1	0	0	1	1	1	1	0	1	1	1	0	1	0	0	1	1	1	0	1	1	0	1	1	1	0	0
309	MEK_04_YSD_F_60_D08.fsa	1	1	1	1	1	0	1	1	0	1	1	1	1	1	1	1	1	0	1	0	0	1	0	0	1	0	1	1	0	1	1	1	0	1	1	0	0	1	1	0	0	1	1	1	1	1	1	0
310	MEK_05_YSD_F_61_E08.fsa	1	1	1	1	1	0	1	1	0	1	1	1	1	1	1	1	1	0	1	0	0	1	0	0	1	0	1	1	0	1	1	1	0	1	0	0	0	1	1	1	1	1	1	1	1	1	0	0
311	MEK_06_YSD_F_62_F08.fsa	1	1	1	1	1	0	1	1	0	1	1	1	1	1	1	0	1	1	0	0	0	1	1	1	0	0	0	0	0	1	1	1	0	1	0	1	0	1	1	0	1	1	1	1	1	1	1	0
312	MEK_07_YSD_F_63_G08.fsa	1	1	1	1	1	0	1	1	0	1	1	1	1	1	1	1	1	0	1	0	0	1	0	0	0	0	1	0	0	1	0	1	0	1	1	0	0	1	1	0	1	1	1	1	1	1	0	0
313	MEK_08_YSD_F_64_H08.fsa	1	1	1	1	1	0	1	1	1	1	1	1	1	1	1	1	1	0	1	1	0	1	1	0	1	0	0	0	0	1	1	1	0	1	0	1	1	1	1	0	1	1	1	1	1	1	1	0
314	MEK_09_YSD_F_65_A09.fsa	1	1	1	1	1	0	1	1	0	1	1	1	1	1	1	1	1	1	1	0	0	1	1	0	1	1	0	0	0	1	1	1	0	1	0	0	0	1	1	0	0	1	1	1	1	1	1	0
315	MEK_11_YSD_F_67_C09.fsa	1	1	1	1	1	0	1	1	0	1	1	1	1	1	1	1	1	0	1	0	0	1	0	0	1	1	1	1	0	1	1	1	0	1	0	0	0	1	1	1	1	1	1	1	1	1	0	0
316	MEK_12_YSD_F_68_D09.fsa	1	1	1	1	1	0	1	1	0	1	1	1	1	1	1	1	1	1	1	0	0	1	0	1	1	0	1	1	0	1	1	1	0	1	0	1	0	1	1	0	0	1	1	1	1	1	0	0
317	MEK_13_YSD_F_69_E09.fsa	1	1	1	1	1	0	1	1	1	1	1	1	1	1	1	1	1	0	1	0	0	1	0	0	1	1	1	1	0	1	1	1	0	1	1	0	1	1	1	0	1	1	1	1	1	1	0	0
318	MEK_14_YSD_F_70_F09.fsa	1	1	1	1	1	0	0	1	1	1	1	1	1	1	1	1	1	0	0	0	0	1	0	0	1	1	1	0	0	1	0	1	0	1	0	0	0	1	1	0	1	1	1	1	1	1	0	0
319	MEK_16_YSD_F_71_G09.fsa	1	1	1	1	1	0	1	1	0	1	1	1	1	1	1	1	1	0	1	0	0	1	1	0	1	1	1	1	0	1	1	1	0	1	0	0	0	1	1	0	0	1	1	1	1	1	0	0
320	MEK_17_YSD_F_72_H09.fsa	1	1	1	1	1	0	0	1	0	1	1	1	1	1	1	1	1	0	1	0	0	1	1	1	0	1	0	0	0	1	1	1	0	1	1	0	1	1	1	0	0	1	1	1	1	1	1	0
321	MEK_19_YSD_F_74_B10.fsa	1	1	1	1	1	0	1	1	0	1	1	1	1	1	1	1	1	0	1	0	0	1	0	0	1	0	1	0	0	1	1	1	0	1	1	1	0	1	1	0	0	1	1	1	1	1	0	0
322	MKhls_02_YSD_D_02_B01.fsa	1	1	1	1	1	0	1	1	1	1	1	1	1	1	1	0	1	1	1	0	0	0	0	0	1	0	0	0	0	1	1	1	1	1	0	1	0	1	1	0	1	0	0	0	1	1	1	0
323	MKhls_03_YSD_D_03_C01.fsa	1	1	1	1	1	0	1	1	1	1	1	1	1	1	1	0	1	1	0	1	0	1	1	0	1	0	0	0	0	1	0	1	0	1	0	1	0	1	1	0	1	0	0	1	1	1	1	1
324	MKhls_04_YSD_D_04_D01.fsa	1	1	1	1	1	0	0	1	1	1	1	1	1	1	1	0	1	1	0	0	0	1	1	0	0	0	0	0	0	1	1	1	0	1	0	1	0	1	1	0	1	0	0	0	1	1	1	1
325	MKhls_05_YSD_D_05_E01.fsa	0	1	1	1	1	0	1	1	0	1	1	1	1	1	1	1	1	1	1	0	0	1	0	0	1	0	0	0	0	1	1	1	0	1	0	1	0	1	1	0	1	0	0	1	1	1	1	0
326	MKhls_06_YSD_D_06_F01.fsa	1	1	1	1	1	0	1	1	1	1	1	1	1	1	1	0	1	1	1	0	0	1	0	0	0	0	0	0	0	1	0	1	0	1	0	1	0	1	1	0	0	1	0	0	1	1	1	0
327	MKhls_07_YSD_D_07_G01.fsa	1	1	1	1	1	0	1	1	1	1	1	1	1	1	1	0	1	1	1	0	0	1	0	0	1	1	0	0	0	1	1	1	0	1	0	1	0	1	1	1	0	1	0	1	1	1	0	0
328	MKhls_08_YSD_D_08_H01.fsa	1	1	1	1	1	0	1	1	1	1	0	1	1	1	1	1	1	1	1	0	0	1	1	0	1	0	0	0	0	1	1	1	0	1	0	1	0	1	1	1	1	1	0	1	1	1	0	0
329	MKhls_09_YSD_D_09_E10.fsa	1	1	1	1	1	0	0	1	1	1	0	1	1	1	1	0	1	1	1	1	0	1	1	0	0	1	0	0	0	1	0	1	0	1	0	1	0	1	1	0	1	0	0	1	1	1	1	1
330	MKhls_10_YSD_D_10_F10.fsa	0	1	1	1	1	0	1	0	1	1	0	1	1	1	1	0	1	1	1	0	0	1	0	0	1	0	1	1	0	1	1	1	0	1	0	1	0	1	1	0	1	0	0	1	1	1	1	0
331	MKhls_11_YSD_D_11_G10.fsa	0	1	1	1	1	0	1	0	1	1	0	1	1	1	1	0	1	1	0	0	0	1	0	0	0	0	0	0	0	1	1	1	0	1	0	1	0	1	1	0	1	0	0	1	1	1	1	0
332	MKhls_12_YSD_D_12_H10.fsa	1	1	1	1	1	0	1	1	1	1	0	1	1	1	1	0	1	1	1	1	0	0	0	0	0	0	0	1	0	1	1	1	0	1	0	1	0	1	1	0	1	1	0	1	1	1	1	0
333	MKhls_13_YSD_D_13_E02.fsa	1	1	1	1	1	0	1	1	0	1	0	1	1	1	1	0	1	1	1	0	0	1	1	0	1	0	0	0	0	1	1	1	0	1	0	1	0	1	1	0	1	0	0	1	1	1	1	1
334	MKhls_14_YSD_D_14_F02.fsa	1	1	1	1	1	0	1	1	0	1	0	1	1	1	1	0	1	1	1	1	0	1	1	0	1	0	0	0	0	1	1	1	0	1	0	1	0	1	1	0	1	1	0	0	1	1	1	0
335	MKhls_15_YSD_D_15_G02.fsa	1	1	1	1	1	0	1	0	1	1	1	1	1	1	1	0	1	1	1	0	0	1	0	0	0	0	0	0	0	1	1	1	0	1	0	1	0	1	1	0	1	1	0	1	1	1	1	0
336	MKhls_16_YSD_D_16_H02.fsa	1	1	1	1	1	0	0	0	1	1	1	1	1	1	1	0	1	1	1	0	0	1	1	0	0	0	0	0	0	1	0	1	0	1	0	1	0	1	1	0	1	1	0	0	0	1	1	1
337	MKhls_19_YSD_D_18_B03.fsa	1	1	1	1	1	0	1	1	1	1	0	1	1	1	1	0	1	1	1	0	0	1	1	0	1	0	0	0	0	1	1	1	0	1	0	1	0	1	1	0	1	0	0	0	1	1	1	1
338	MKhls_20_YSD_D_19_C03.fsa	1	1	1	1	1	1	1	1	1	1	1	1	1	1	1	0	1	1	1	0	0	0	1	0	1	1	0	0	0	1	1	1	0	1	0	1	0	1	1	0	1	1	0	1	1	1	1	0
339	MKrm_01_YSD_D_39_G05.fsa	1	1	1	1	1	0	1	1	1	1	1	1	1	1	1	0	1	1	1	0	0	1	1	0	0	0	0	0	0	1	0	1	0	1	0	1	0	1	1	1	1	1	0	1	1	1	1	0
340	MKrm_02_YSD_D_40_H05.fsa	1	1	1	1	1	0	1	1	1	1	1	1	1	1	1	0	1	1	1	0	0	1	1	0	1	0	1	0	0	1	1	1	0	1	0	1	0	1	1	0	1	1	0	0	1	1	1	1
341	MKrm_04_YSD_D_41_A06.fsa	1	1	1	1	1	0	1	1	1	1	1	1	1	1	1	0	1	1	1	0	0	1	1	0	1	1	0	0	0	1	0	1	0	1	0	1	0	1	1	1	1	0	0	1	1	1	1	1
342	MKrm_05_YSD_D_42_B06.fsa	1	1	1	1	1	0	1	0	0	1	1	1	1	1	1	0	1	1	1	0	0	1	0	0	0	0	0	0	0	1	1	1	0	1	0	1	0	1	1	1	1	0	0	1	1	1	1	1
343	MKrm_06_YSD_D_43_C06.fsa	1	1	1	1	1	0	1	0	1	1	1	1	1	1	1	0	1	1	1	0	0	1	0	0	1	0	0	0	0	1	0	1	0	1	0	1	0	1	1	0	1	0	0	1	1	1	1	0
344	MKrm_07_YSD_D_44_D06.fsa	1	1	1	1	1	0	1	0	1	1	1	1	1	1	1	0	1	1	1	1	0	1	0	0	0	0	0	0	0	1	1	1	0	1	0	1	0	1	1	0	1	0	0	0	1	1	1	0
345	MKrm_08_YSD_D_45_E06.fsa	1	1	1	1	1	0	1	0	0	1	1	1	1	1	1	0	1	1	1	0	0	1	1	0	0	1	0	0	0	1	1	1	0	1	0	1	0	1	1	0	1	1	0	1	1	1	1	0
346	MKrm_09_YSD_D_46_F06.fsa	1	1	1	1	1	0	1	1	0	1	1	1	1	1	1	0	1	1	1	0	0	1	1	0	0	0	0	0	0	1	1	1	0	1	0	1	0	1	1	0	1	1	0	1	1	1	1	1
347	MKrm_10_YSD_D_47_G06.fsa	1	1	1	1	1	0	1	1	0	1	1	1	1	1	1	0	1	1	1	0	0	1	0	0	0	0	0	0	0	1	1	1	0	1	0	1	1	1	1	0	1	0	1	1	1	1	1	1
348	MKrm_11_YSD_D_48_H06.fsa	1	1	1	1	1	0	0	0	0	1	1	1	1	1	1	1	1	1	1	0	0	1	1	0	0	0	1	0	0	1	0	1	0	1	0	1	1	1	1	0	1	1	0	0	1	1	1	1
349	MKrm_12_YSD_D_49_A07.fsa	1	1	1	1	1	0	1	1	1	1	1	1	1	1	1	0	1	1	1	0	0	1	1	0	0	0	0	0	0	1	1	1	0	1	0	1	1	1	1	0	1	0	0	0	1	1	1	1
350	MKrm_13_YSD_D_50_B07.fsa	1	1	1	1	1	0	1	1	1	1	1	1	1	1	1	1	1	1	1	0	0	1	1	0	1	1	0	0	0	1	1	1	0	1	0	1	0	1	1	0	1	0	0	1	1	1	1	0
351	MKrm_15_YSD_D_52_D07.fsa	1	1	1	1	1	0	1	1	1	1	1	1	1	1	1	0	1	1	1	0	0	1	1	0	0	0	0	0	0	1	1	1	0	1	0	1	0	1	1	0	1	1	0	1	1	1	1	0
352	MKrm_16_YSD_D_53_E07.fsa	1	1	1	1	1	0	1	1	0	1	1	1	1	1	1	0	1	1	1	0	0	1	0	0	0	0	0	0	0	1	1	1	0	1	0	1	1	1	1	1	1	0	0	0	1	1	1	1
353	MKrm_17_YSD_D_54_F07.fsa	1	1	1	1	1	0	1	1	0	1	1	1	1	1	1	0	1	1	1	0	1	1	0	0	0	0	0	0	0	1	1	1	0	1	0	1	0	1	1	1	1	0	0	1	1	1	1	0
354	MKrm_19_YSD_D_56_H07.fsa	1	1	1	1	1	0	1	0	1	1	1	1	1	1	1	0	1	1	1	0	0	1	1	0	0	0	1	0	0	1	0	1	0	1	0	1	0	1	1	0	1	0	0	0	1	1	1	1
355	MKrm_20_YSD_D_57_A08.fsa	1	1	1	1	1	0	0	0	1	1	1	1	1	1	1	1	1	1	0	0	1	1	1	0	0	0	0	0	0	1	0	1	0	1	0	1	0	1	1	0	1	0	0	1	1	1	1	1
356	MKrm_21_YSD_D_58_B08.fsa	1	1	1	1	1	0	1	1	0	1	1	1	1	1	1	0	1	1	1	0	0	1	0	0	0	0	0	0	0	1	1	1	0	1	0	1	0	1	1	0	1	0	0	0	1	1	1	1
357	MLc_02_YSD_C_89_A12.fsa	0	0	1	0	1	0	1	0	1	1	1	1	1	0	1	0	1	0	1	1	0	1	0	0	1	0	0	0	0	1	1	1	0	1	0	0	0	0	1	1	1	0	0	1	1	1	0	0
358	MLc_03_YSD_C_90_B12.fsa	0	1	1	1	1	0	1	1	0	0	0	1	1	1	1	1	1	0	1	1	0	1	0	1	1	0	0	0	0	1	1	1	0	1	0	0	0	0	1	0	1	0	0	1	1	1	0	1
359	MLc_04_YSD_C_91_C12.fsa	0	0	1	1	1	0	0	1	0	0	0	1	1	1	1	0	1	0	0	1	0	0	1	1	0	1	0	0	0	1	0	1	0	1	0	0	0	1	1	0	1	0	0	0	1	1	0	1
360	MLc_07_YSD_C_93_E12.fsa	0	1	1	0	1	0	1	1	0	1	1	1	1	1	1	1	1	0	0	1	0	1	0	0	0	0	0	0	0	1	0	1	0	1	0	0	0	1	1	0	1	1	0	1	1	1	1	0
361	MLc_08_YSD_C_94_F12.fsa	0	1	1	1	1	0	1	0	0	1	0	1	1	1	1	0	1	0	1	1	0	1	1	1	0	0	1	0	0	1	0	1	0	1	0	0	0	1	1	0	1	1	0	1	1	1	0	0
362	MLc_09_YSD_C_95_G12.fsa	0	1	1	1	1	0	1	1	0	1	1	1	1	1	1	1	1	0	1	1	0	1	0	0	1	0	0	0	0	1	1	1	0	1	0	0	0	1	1	0	1	1	0	1	1	1	0	0
363	MLmdl_01_YSD_D_59_C08.fsa	1	1	1	1	1	0	0	1	0	1	0	1	1	1	1	0	1	1	1	0	0	1	0	0	1	0	0	0	0	1	1	1	0	1	0	1	1	1	1	0	0	1	1	1	1	1	0	0
364	MLmdl_02_YSD_D_60_D08.fsa	1	1	1	1	1	0	1	1	1	1	1	1	1	1	1	1	1	1	1	0	0	1	0	0	1	1	0	0	0	1	1	1	0	1	0	0	0	1	1	1	1	0	1	1	1	1	0	1
365	MLmdl_04_YSD_D_61_E08.fsa	1	1	1	1	1	0	1	1	0	1	1	1	1	1	1	1	1	1	1	1	0	1	0	0	1	1	0	1	0	1	0	1	0	1	0	0	0	1	1	1	1	0	0	1	1	1	1	1
366	MLmdl_05_YSD_D_62_F08.fsa	1	1	1	1	1	0	0	1	0	1	1	1	1	0	1	0	1	1	1	0	0	1	1	0	0	1	0	0	0	1	0	1	0	1	0	0	0	1	1	1	0	1	0	1	1	1	1	1
367	MLmdl_06_YSD_D_63_G08.fsa	1	1	1	1	1	0	1	1	0	1	1	1	1	1	1	0	1	0	1	1	0	1	0	0	1	0	0	0	0	1	1	1	0	1	0	1	0	1	1	1	1	1	0	1	1	1	0	0
368	MLmdl_09_YSD_D_66_B09.fsa	1	1	1	1	1	0	1	1	1	1	1	1	1	1	1	1	1	1	1	1	0	1	0	0	1	0	0	0	0	1	1	1	0	1	0	0	0	1	1	0	1	0	1	1	1	1	1	1
369	MLmdl_10_YSD_D_67_C09.fsa	1	1	1	1	1	0	1	1	0	1	1	1	1	1	1	1	1	1	1	0	0	1	0	0	1	0	0	0	0	1	1	1	0	1	0	0	0	1	1	0	1	1	1	1	1	1	1	0
370	MLmdl_11_YSD_D_68_D09.fsa	0	1	1	1	1	0	1	1	0	1	1	1	1	1	1	0	1	1	1	0	0	1	0	0	0	1	0	0	0	1	1	1	0	1	0	0	1	1	1	0	1	0	1	1	1	1	0	1
371	MLmdl_12_YSD_D_69_E09.fsa	1	1	1	1	1	0	1	1	0	1	1	1	1	1	1	0	1	0	1	0	0	1	0	0	0	0	0	0	0	1	1	1	0	1	0	0	0	1	1	0	1	1	0	1	1	1	0	0
372	MLmdl_13_YSD_D_70_F09.fsa	1	1	1	1	1	0	1	1	1	1	1	1	1	1	1	0	1	1	1	1	0	1	0	0	0	1	0	0	0	1	1	1	0	1	0	0	0	1	1	0	1	1	1	1	1	1	0	0
373	MLmdl_14_YSD_D_71_G09.fsa	1	1	1	1	1	0	1	1	0	1	1	1	1	1	1	0	1	1	1	0	0	1	0	0	0	0	0	0	0	1	1	1	0	1	0	1	0	1	1	0	1	0	1	1	1	1	0	0
374	MLmdl_15_YSD_D_72_H09.fsa	0	1	1	1	1	0	1	1	0	1	1	1	1	1	1	0	1	1	1	0	0	1	0	0	1	1	0	0	0	1	1	1	0	1	0	1	1	1	1	0	1	1	1	1	1	1	0	0
375	MLmdl_17_YSD_D_74_B10.fsa	1	1	1	1	1	0	1	1	1	1	1	1	1	1	1	1	1	0	1	0	0	1	0	0	1	1	0	0	0	1	1	1	0	1	1	1	0	1	1	1	1	1	0	1	1	1	1	1
376	MLmdl_18_YSD_D_75_C10.fsa	0	1	1	1	1	0	1	0	1	1	1	1	1	1	1	1	1	1	1	1	0	1	0	0	1	1	0	1	0	1	1	1	0	1	0	0	0	1	1	0	1	1	1	1	1	1	0	0
377	MLmdl_19_YSD_D_76_D10.fsa	0	1	1	1	1	0	0	0	0	1	1	1	1	1	1	1	1	0	1	1	0	1	1	0	0	1	0	0	0	1	0	1	0	1	0	0	0	1	1	0	1	0	0	1	1	1	1	1
378	MLmdl_20_YSD_D_77_E10.fsa	1	1	1	1	1	0	1	1	1	1	1	1	1	1	1	0	1	1	1	1	0	1	0	0	0	0	0	0	0	1	1	1	0	1	0	1	0	1	1	0	1	0	1	1	1	1	0	0
379	NL_01_YSD_B_79_G10.fsa	0	1	1	1	1	0	1	1	0	1	0	1	1	1	1	0	1	0	1	0	0	1	0	0	0	0	1	0	0	1	1	1	1	1	0	0	0	1	1	0	1	1	0	1	1	1	0	0
380	NL_02_YSD_B_80_H10.fsa	0	1	1	1	1	0	1	1	1	0	0	1	1	1	1	0	1	0	1	1	0	1	0	0	0	0	0	0	0	1	0	1	0	1	0	0	0	1	1	0	1	1	0	0	1	1	0	0
381	NL_04_YSD_B_82_B11.fsa	0	1	1	1	1	0	1	1	0	0	0	1	1	1	1	0	1	0	1	1	0	1	0	0	1	1	0	0	0	1	1	1	0	1	0	0	0	1	1	0	1	0	0	1	1	1	0	0
382	NL_05_YSD_B_83_C11.fsa	0	0	1	1	1	0	1	1	0	1	0	1	1	1	1	0	1	0	1	1	0	1	0	0	1	0	1	0	0	1	0	1	0	1	0	1	0	1	0	0	1	0	0	1	0	1	0	0
383	NL_06_YSD_B_84_D11.fsa	0	1	1	1	1	0	1	1	0	1	0	1	1	1	1	0	1	1	1	1	0	1	0	0	1	0	1	0	0	1	1	1	0	1	0	0	0	1	1	0	1	1	0	1	1	1	0	1
384	NL_08_YSD_B_86_F11.fsa	0	1	1	1	1	0	1	1	0	1	0	1	1	1	1	0	1	0	1	1	0	1	0	1	1	0	0	0	0	1	1	1	0	1	0	0	0	1	1	0	1	1	0	1	1	1	0	0
385	NL_09_YSD_B_87_G11.fsa	0	0	1	1	1	0	1	0	0	1	0	1	1	1	1	0	1	0	1	1	0	1	1	0	0	1	0	0	0	1	0	1	0	1	0	0	0	0	1	0	1	1	0	1	0	1	0	0
386	NL_11_YSD_B_89_A12.fsa	0	1	1	1	1	0	1	1	0	1	0	1	1	1	1	0	1	0	1	1	0	1	0	0	0	1	0	0	0	1	0	1	0	1	0	0	0	0	1	0	1	1	0	1	0	1	0	0
387	NL_12_YSD_B_90_B12.fsa	0	1	1	1	1	0	1	1	0	0	0	1	1	1	1	1	1	0	1	1	0	1	0	0	1	0	1	0	0	1	1	1	0	1	0	1	0	1	0	0	1	1	0	1	1	1	0	1
388	NL_13_YSD_B_91_C12.fsa	0	1	1	1	1	0	1	1	0	1	0	1	1	1	1	1	1	1	1	1	0	1	0	0	1	0	1	0	0	1	1	1	0	1	0	0	0	1	0	0	1	1	0	1	1	1	0	0
389	NL_14_YSD_B_92_D12.fsa	0	1	1	1	1	0	1	1	0	0	0	1	1	1	1	0	1	1	1	1	0	1	0	0	0	1	0	0	0	1	0	1	0	1	0	1	0	1	0	0	1	0	0	1	1	1	0	0
390	NL_15_YSD_B_93_E12.fsa	0	1	1	1	1	0	1	1	0	1	0	1	1	1	1	0	1	0	1	1	0	1	0	0	0	0	1	0	0	1	1	1	0	1	0	0	0	1	1	0	1	0	0	1	1	1	0	0
391	NL_17_YSD_B_95_G12.fsa	0	1	1	1	1	0	1	1	0	1	0	1	1	1	1	1	1	0	1	1	0	1	0	0	0	0	1	0	0	1	1	1	0	1	0	0	0	1	1	0	0	1	0	1	1	1	0	0
392	SP_01_YSD_G_39_G12.fsa	1	1	1	1	1	0	1	1	1	1	1	1	1	1	1	1	1	0	1	0	0	1	0	0	1	0	0	1	0	1	1	1	0	1	0	0	1	1	1	0	1	1	1	1	1	1	0	0
393	SP_02_YSD_G_40_H12.fsa	1	1	1	1	1	0	1	1	0	1	0	1	1	1	1	1	1	0	0	0	0	1	0	0	1	0	0	1	0	1	1	1	0	1	0	0	1	1	1	0	1	1	1	1	1	1	0	0
394	SP_04_YSD_G_41_A06.fsa	1	1	1	1	1	1	1	1	1	1	1	1	1	1	1	1	1	0	1	0	0	1	0	0	1	0	0	1	0	1	1	1	0	1	0	0	1	1	1	0	1	1	1	1	0	1	0	0
395	SP_05_YSD_G_42_B06.fsa	1	1	1	1	1	0	1	1	1	0	1	1	1	1	1	1	1	0	1	0	0	1	0	0	1	0	0	1	0	1	1	1	0	1	0	0	1	1	1	0	0	1	1	1	1	1	0	0
396	SP_06_YSD_G_43_C06.fsa	1	1	1	1	1	0	0	1	1	1	1	1	1	1	1	1	1	0	1	0	0	1	0	0	1	1	0	1	0	1	1	1	0	1	0	0	0	1	1	0	0	1	1	1	1	1	0	0
397	SP_07_YSD_G_44_D06.fsa	1	1	1	1	1	0	0	1	0	1	1	1	1	1	1	1	1	0	1	0	0	1	0	0	1	0	0	1	0	1	1	1	0	1	0	0	1	1	1	0	0	1	1	1	1	1	0	0
398	SP_08_YSD_G_45_E06.fsa	1	1	1	0	1	0	1	1	1	0	1	1	1	1	1	1	1	0	1	0	0	1	0	0	1	0	0	1	0	1	1	1	0	1	0	0	0	1	1	0	1	1	1	1	1	1	0	0
399	SP_09_YSD_G_46_F06.fsa	1	1	1	1	1	1	1	1	1	0	1	1	1	1	1	0	1	0	1	0	0	1	0	0	1	0	0	1	0	1	1	1	0	1	0	0	1	1	1	0	1	1	1	1	1	1	0	0
400	SP_10_YSD_G_47_G06.fsa	1	1	1	1	1	0	1	1	1	0	1	1	1	1	1	1	1	0	1	1	0	1	1	0	1	1	0	1	0	1	1	1	0	1	0	0	0	1	1	0	0	1	1	1	1	1	0	0
401	SP_11_YSD_G_48_H06.fsa	0	1	1	1	1	0	1	1	1	0	1	1	1	1	1	1	1	0	1	0	0	1	0	0	0	1	0	0	0	1	1	1	0	1	0	1	1	1	1	0	0	0	1	1	1	1	0	0
402	SP_12_YSD_G_49_A07.fsa	1	1	1	1	1	0	1	1	1	1	1	1	1	1	1	1	1	0	1	0	0	1	0	0	1	0	0	1	0	1	1	1	0	1	0	1	1	1	1	0	0	1	1	1	1	1	0	0
403	SP_13_YSD_G_50_B07.fsa	1	1	1	1	1	0	1	1	1	0	1	1	1	1	1	1	1	0	1	0	0	1	0	0	1	0	0	1	0	1	1	1	0	1	0	0	1	1	1	0	0	1	1	1	1	1	0	0
404	SP_14_YSD_G_51_C07.fsa	1	1	1	1	1	0	1	1	1	1	1	1	1	1	1	0	1	0	1	0	0	1	0	0	1	0	0	1	0	1	1	1	0	1	0	1	1	1	1	0	1	1	1	1	1	1	0	0
405	SP_15_YSD_G_52_D07.fsa	1	1	1	1	1	0	1	1	1	0	1	1	1	1	1	1	1	0	1	0	0	1	0	0	1	0	0	1	0	1	1	1	0	1	0	0	0	1	1	0	1	1	1	1	0	1	0	0
406	SP_16_YSD_G_53_E07.fsa	1	1	1	1	1	0	1	1	1	0	1	1	1	1	1	1	1	0	1	0	0	1	0	0	1	0	0	1	0	1	1	1	0	1	0	0	1	1	1	0	1	1	1	1	0	1	0	0
407	SP_17_YSD_G_54_F07.fsa	1	1	1	1	1	0	1	1	1	1	1	1	1	1	1	1	1	0	1	0	0	1	0	0	1	0	0	1	0	1	1	1	0	1	0	0	1	1	1	0	1	1	1	1	1	1	0	0
408	SP_18_YSD_G_55_G07.fsa	1	1	1	1	1	0	1	1	1	1	1	1	1	1	1	1	1	0	1	0	0	1	0	0	1	0	0	1	0	1	1	1	0	1	0	0	0	0	0	0	1	0	1	1	1	0	0	0
409	SP_19_YSD_G_56_H07.fsa	1	1	1	1	1	0	1	1	1	0	1	1	1	1	1	1	1	0	1	0	0	1	0	0	1	0	0	1	0	1	1	1	0	1	0	0	1	1	1	0	1	1	1	1	1	1	0	0
410	SP_20_YSD_G_57_A08.fsa	1	1	1	1	1	0	1	1	1	1	1	1	1	1	1	1	1	0	1	0	0	1	0	0	1	0	0	1	0	1	1	1	0	1	0	0	0	1	1	0	1	1	1	1	1	1	0	0
411	SP_21_YSD_G_58_B08.fsa	1	1	1	1	1	0	1	1	0	1	1	1	1	1	1	1	1	0	1	0	0	1	0	0	1	1	0	1	0	1	1	1	0	1	0	1	0	1	1	0	0	1	1	1	1	1	0	0
412	SPzjg_01_YSD_E_53_E07.fsa	1	1	1	1	1	0	1	1	1	1	1	1	1	1	1	1	1	0	1	0	0	1	0	0	1	0	0	1	0	1	1	1	0	1	0	1	0	1	1	0	1	1	1	1	1	1	0	0
413	SPzjg_02_YSD_E_54_F07.fsa	1	1	1	1	1	0	1	1	1	1	1	1	1	1	1	1	1	0	1	0	0	1	0	1	1	0	0	1	0	1	1	1	0	1	0	0	1	1	1	0	0	1	1	1	1	1	0	0
414	SPzjg_03_YSD_E_55_G07.fsa	1	1	1	1	1	0	1	1	1	1	1	1	1	1	1	1	1	0	1	0	0	1	0	1	1	0	1	1	0	1	1	1	0	1	0	0	0	1	1	0	0	1	1	1	1	1	0	0
415	SPzjg_04_YSD_E_56_H07.fsa	1	1	1	1	1	0	1	1	0	1	1	1	1	1	1	1	1	0	1	0	0	1	0	0	1	0	0	1	0	1	1	1	0	1	0	0	0	1	1	0	1	1	1	1	1	1	0	0
416	SPzjg_05_YSD_E_57_A08.fsa	1	1	1	1	1	0	1	1	0	1	1	1	1	1	1	1	1	0	1	0	0	1	0	0	1	0	0	1	0	1	1	1	0	1	0	0	0	1	1	0	1	1	1	1	1	1	0	0
417	SPzjg_06_YSD_E_58_B08.fsa	1	1	1	1	1	0	1	1	1	1	1	1	1	1	1	1	1	0	1	0	0	1	0	0	1	0	0	1	0	1	1	1	0	1	0	0	0	1	1	0	1	1	1	1	1	1	0	0
418	SPzjg_07_YSD_E_59_C08.fsa	1	1	1	1	1	0	1	1	1	1	1	1	1	1	1	1	1	0	1	0	0	1	0	0	1	0	0	1	0	1	1	1	0	1	0	1	0	1	1	0	1	1	1	1	0	1	0	0
419	SPzjg_08_YSD_E_60_D08.fsa	1	1	1	1	1	0	1	1	1	1	1	1	1	1	1	1	1	0	1	0	0	1	0	0	1	0	0	1	0	1	1	1	0	1	0	0	1	1	1	0	0	1	1	1	0	1	0	0
420	SPzjg_10_YSD_E_61_E08.fsa	1	1	1	1	1	0	1	1	1	1	1	1	1	1	1	1	1	0	1	0	0	1	0	0	1	0	0	1	0	1	1	1	0	1	0	0	1	1	1	0	0	1	1	1	1	1	0	0
421	SPzjg_11_YSD_E_62_F08.fsa	1	1	1	1	1	0	1	1	1	1	1	1	1	1	1	1	1	0	1	0	0	1	0	0	1	0	0	1	0	1	1	1	0	1	0	0	1	1	1	0	1	1	1	1	0	0	0	0
422	SPzjg_12_YSD_E_63_G08.fsa	1	1	1	1	1	0	1	1	0	1	1	1	1	1	1	1	1	0	1	0	0	1	0	0	1	0	0	1	0	1	1	1	0	1	0	0	1	1	1	0	1	1	1	1	1	1	0	0
423	XCrw_01_YSD_B_42_B06.fsa	1	1	1	1	1	1	1	1	1	1	1	1	1	1	1	0	1	1	1	0	0	0	0	0	0	1	1	0	0	1	1	1	0	1	0	0	1	1	1	1	0	1	0	0	1	1	1	1
424	XCrw_02_YSD_B_43_C06.fsa	1	1	1	1	1	1	1	0	0	1	0	1	1	1	0	0	1	1	0	0	0	1	0	0	1	1	0	0	0	1	1	1	0	1	0	0	0	1	1	0	0	0	0	0	1	1	1	0
425	XCrw_03_YSD_B_44_D06.fsa	1	1	1	1	1	0	1	1	0	1	0	1	1	1	1	0	1	1	1	0	0	0	0	1	1	1	0	0	0	1	1	1	0	1	0	0	0	1	1	0	1	0	1	0	1	1	1	0
426	XCrw_05_YSD_B_46_F06.fsa	1	1	1	1	1	1	1	1	0	1	1	1	1	1	1	0	1	1	1	0	0	0	0	1	1	0	0	0	0	1	1	1	0	1	0	1	0	1	1	0	1	0	0	0	1	1	1	0
427	XCrw_06_YSD_B_47_G06.fsa	1	1	1	1	1	0	1	1	1	1	0	0	1	1	1	0	1	1	1	1	0	0	0	0	0	0	1	0	0	1	1	1	0	1	0	1	1	1	1	0	0	1	0	1	1	1	1	0
428	XCrw_07_YSD_B_48_H06.fsa	1	1	1	0	1	0	1	1	0	1	0	1	1	1	0	0	1	1	0	1	0	0	0	0	0	1	0	0	0	1	0	1	0	1	0	0	0	1	1	0	0	0	1	0	1	1	1	1
429	XCrw_08_YSD_B_49_A07.fsa	1	1	1	1	1	1	1	1	1	1	0	1	1	1	1	0	1	1	0	0	0	0	0	0	0	1	0	0	0	1	0	1	0	1	0	0	0	1	1	0	0	1	1	1	1	0	1	1
430	XCrw_09_YSD_B_50_B07.fsa	1	1	1	1	1	0	1	1	0	1	0	1	1	1	1	0	1	1	1	0	0	1	0	0	0	1	1	0	0	1	1	1	0	1	0	1	0	1	1	0	1	0	0	1	1	1	1	0
431	XCrw_11_YSD_B_52_D07.fsa	1	1	1	1	1	1	1	1	1	0	0	1	1	1	1	0	1	1	1	1	0	1	0	0	1	0	0	0	0	1	0	1	0	1	0	0	0	1	1	0	1	1	0	1	1	1	1	0
432	XCrw_12_YSD_B_53_E07.fsa	1	1	1	1	1	0	1	1	0	0	0	1	1	1	1	0	1	1	1	0	0	1	1	0	1	1	0	0	0	1	1	1	0	1	0	1	0	1	1	0	1	0	0	0	1	1	1	0
433	XCrw_13_YSD_B_54_F07.fsa	1	1	1	1	1	1	1	1	0	1	1	1	1	1	1	0	1	1	1	0	0	0	0	0	1	0	0	0	0	1	1	1	0	1	0	1	0	1	1	0	0	1	0	1	1	1	1	0
434	XCrw_15_YSD_B_56_H07.fsa	0	1	1	1	1	1	1	0	0	1	1	1	1	1	1	1	1	1	1	0	0	0	0	1	0	1	1	0	0	1	0	1	0	1	0	0	0	1	1	1	1	1	0	1	1	1	1	1
435	XCrw_17_YSD_B_58_B08.fsa	0	1	1	1	1	0	1	0	1	1	0	1	1	1	1	0	1	1	1	0	0	0	0	0	0	1	0	0	0	1	0	1	0	0	0	0	0	1	1	1	0	1	1	0	1	1	1	1
436	XCsg_05_YSD_B_26_B04.fsa	0	1	1	1	1	0	1	1	1	1	0	1	1	1	1	1	1	1	1	0	0	0	0	0	0	1	0	0	0	1	1	1	0	1	0	0	0	1	1	0	1	1	0	1	1	0	0	0
437	XCsg_06_YSD_B_27_C04.fsa	1	1	1	1	1	0	1	1	0	0	0	1	1	1	1	1	1	1	1	0	0	1	0	0	1	0	0	0	0	1	1	1	0	1	0	0	0	1	1	1	1	0	0	1	1	1	1	0
438	XCsg_08_YSD_B_29_E04.fsa	1	1	1	0	1	1	0	1	1	1	0	1	1	1	1	1	1	1	1	0	0	0	1	1	0	0	0	0	0	1	0	1	1	1	0	0	0	1	1	0	1	0	0	1	0	0	1	0
439	XCsg_09_YSD_B_30_F04.fsa	1	1	1	1	1	0	1	1	1	0	1	1	1	1	1	0	1	1	1	1	0	1	0	0	0	0	0	0	0	1	1	1	0	1	0	1	0	1	1	0	0	1	1	1	1	1	0	0
440	XCsg_12_YSD_B_33_A05.fsa	1	1	1	1	1	1	0	1	0	0	0	1	1	1	1	0	1	1	1	0	0	1	0	0	0	1	0	0	0	1	0	1	0	1	0	0	0	1	1	0	0	1	0	0	1	1	1	0
441	XCsg_13_YSD_B_34_B05.fsa	1	1	1	1	1	0	1	1	1	0	1	1	1	1	1	1	1	1	1	0	0	0	0	1	1	0	0	0	0	1	0	1	0	1	0	1	0	1	1	0	0	1	0	0	1	1	1	1
442	XCsg_14_YSD_B_35_C05.fsa	1	1	1	1	1	1	1	1	1	1	1	1	1	1	1	1	1	1	1	1	0	1	0	1	1	1	0	0	0	1	1	1	0	1	0	1	0	1	1	0	1	0	0	0	1	1	1	0
443	XCsg_15_YSD_B_36_D05.fsa	1	1	1	1	1	1	1	1	1	1	1	1	1	1	1	0	1	1	1	0	0	1	0	0	1	1	0	0	0	1	1	1	0	1	0	1	0	1	1	1	1	0	0	0	1	1	1	0
444	XCsg_16_YSD_B_37_E05.fsa	1	1	1	1	1	1	1	1	1	0	1	1	1	1	1	0	1	1	1	0	0	0	0	0	1	0	0	0	0	1	1	1	0	1	0	1	0	1	1	1	1	0	1	1	1	1	0	0
445	XCsg_17_YSD_B_38_F05.fsa	1	1	1	1	1	1	1	0	0	1	0	1	1	1	1	0	1	1	1	0	0	0	1	1	1	1	0	0	0	1	1	1	0	1	0	1	0	1	1	1	0	1	1	1	1	1	0	1
446	XCsg_18_YSD_B_39_G05.fsa	1	1	1	1	1	0	1	1	1	1	1	1	1	1	1	0	1	1	1	0	0	0	0	1	1	0	0	0	0	1	1	1	0	0	0	1	0	1	1	1	0	1	0	1	1	1	1	1
447	XCsg_19_YSD_B_40_H05.fsa	1	1	1	1	1	1	1	0	1	1	0	1	1	1	1	0	1	1	1	0	0	1	0	1	1	0	0	0	0	1	1	1	0	1	0	0	0	1	1	0	0	1	0	0	1	1	1	0
448	XCsg_21_YSD_B_41_A06.fsa	1	1	1	1	1	0	1	0	1	0	0	1	1	1	1	0	1	1	1	0	0	1	0	1	1	0	0	0	0	1	0	1	0	1	0	0	0	1	1	0	0	1	0	0	1	1	0	0
449	XJ_01_YSD_G_59_C08.fsa	1	1	1	1	1	0	1	1	0	1	1	1	1	1	1	1	1	1	1	0	0	1	0	0	0	0	1	1	0	1	0	1	0	1	1	0	0	1	1	0	0	1	1	1	0	1	0	0
450	XJ_02_YSD_G_60_D08.fsa	1	1	1	1	1	0	1	1	1	0	1	1	1	1	1	1	1	1	1	0	0	1	0	0	0	1	0	0	0	1	0	1	0	1	1	0	1	1	1	0	0	1	1	1	0	1	0	1
451	XJ_03_YSD_G_61_E08.fsa	1	1	1	1	1	0	1	1	1	1	1	1	1	1	1	1	1	1	1	0	0	1	0	0	0	0	0	1	0	1	0	1	0	1	1	0	0	1	1	0	1	1	1	1	0	1	0	0
452	XJ_05_YSD_G_63_G08.fsa	1	1	1	1	1	0	1	1	0	1	1	1	1	1	1	1	1	1	1	0	0	1	0	0	1	1	0	1	0	1	0	1	0	1	1	1	1	1	1	0	0	1	1	1	1	1	0	0
453	XJ_06_YSD_G_64_H08.fsa	1	1	1	1	1	0	1	1	1	0	1	1	1	1	1	1	1	1	1	0	0	1	0	0	0	0	0	1	0	1	1	1	0	1	1	0	1	1	1	0	0	1	1	1	1	1	1	0
454	XJ_07_YSD_G_65_A09.fsa	1	1	1	1	1	0	1	1	1	1	1	1	1	1	1	1	1	1	1	0	0	1	0	0	1	0	0	1	0	1	1	1	0	1	1	0	1	1	1	0	0	1	1	1	0	1	0	1
455	XJ_08_YSD_G_66_B09.fsa	1	1	1	1	1	0	1	1	0	0	1	1	1	1	1	1	1	1	1	0	0	1	0	0	0	0	1	0	0	1	1	1	0	1	1	0	1	1	1	0	0	1	1	1	1	1	0	0
456	XJ_09_YSD_G_67_C09.fsa	1	1	1	1	1	0	1	1	0	1	1	1	1	1	1	1	1	1	1	0	0	1	0	0	1	1	0	1	0	1	1	1	0	1	0	0	0	1	1	0	0	1	1	1	1	1	0	0
457	XJ_10_YSD_G_68_D09.fsa	1	1	1	1	1	0	1	1	1	1	1	1	1	1	1	1	1	1	1	0	0	1	1	0	1	1	1	1	0	1	1	1	0	1	0	0	1	1	1	0	1	1	1	1	1	1	0	0
458	XJ_11_YSD_G_69_E09.fsa	1	1	1	1	1	0	1	1	0	1	1	1	1	1	1	1	1	1	1	0	0	1	0	0	1	0	0	0	0	1	1	1	0	1	1	0	1	1	1	0	0	1	1	1	0	1	0	0
459	XJ_12_YSD_G_70_F09.fsa	1	1	1	1	1	0	1	1	1	1	1	1	1	1	1	1	1	1	1	0	0	1	1	0	0	1	1	1	0	1	1	1	0	1	1	0	1	1	1	0	0	1	1	1	1	1	1	0
460	XJ_13_YSD_G_71_G09.fsa	1	1	1	1	1	0	1	1	0	1	1	1	1	1	1	1	1	1	1	0	0	1	0	0	0	1	1	0	0	1	1	1	0	1	1	0	1	1	1	0	0	1	1	1	1	1	0	0
461	XJ_16_YSD_G_73_A10.fsa	1	1	1	1	1	0	1	1	1	1	1	1	1	1	1	1	1	1	1	1	0	1	1	0	1	1	0	0	0	1	0	1	0	1	1	0	1	1	1	0	0	1	1	1	1	1	0	0
462	XJ_17_YSD_G_74_B10.fsa	1	1	1	1	1	0	1	1	1	1	1	1	1	1	1	1	1	1	1	0	0	1	0	0	0	0	0	1	0	1	1	1	0	1	0	0	0	1	1	0	0	1	1	1	1	1	1	0
463	XJ_19_YSD_G_76_D10.fsa	1	1	1	1	1	0	1	1	0	1	1	1	1	1	1	1	1	0	1	0	0	1	0	0	0	1	0	1	0	1	1	1	0	1	1	0	1	1	1	1	0	1	1	1	1	1	0	0
464	XLc_01_YSD_D_20_D03.fsa	1	1	1	1	1	0	1	1	1	1	1	1	1	1	1	1	1	1	1	1	0	1	0	0	1	0	0	0	0	1	1	1	0	1	1	0	0	1	1	0	1	0	1	1	1	1	0	1
465	XLc_03_YSD_D_22_F03.fsa	1	1	1	1	1	0	1	1	1	1	1	1	1	1	1	1	1	1	1	1	0	1	0	0	1	1	0	0	0	1	1	1	0	1	0	0	0	1	1	0	1	1	1	1	1	1	0	1
466	XLc_05_YSD_D_24_H03.fsa	0	1	1	1	1	0	1	1	0	1	0	1	1	1	1	1	1	1	1	0	0	1	0	0	0	0	0	0	0	1	0	1	0	1	0	0	0	1	1	0	1	1	1	1	1	1	0	0
467	XLc_06_YSD_D_25_A04.fsa	1	1	1	1	1	0	0	0	0	1	0	1	1	1	1	1	1	1	1	1	0	0	1	0	0	1	0	0	0	1	1	1	0	1	1	0	0	1	1	0	1	0	1	1	1	1	0	0
468	XLc_07_YSD_D_26_B04.fsa	1	1	1	1	1	0	0	1	0	1	1	1	1	1	1	1	1	1	1	1	0	1	1	0	1	0	0	0	0	1	0	1	0	1	1	0	0	1	1	0	1	0	1	1	1	1	0	1
469	XLc_08_YSD_D_27_C04.fsa	1	1	1	1	1	0	0	1	1	1	0	1	1	1	1	1	1	1	1	1	0	1	0	0	1	0	0	1	0	1	1	1	0	1	0	0	0	1	1	0	1	0	1	1	1	1	0	0
470	XLc_10_YSD_D_28_D04.fsa	1	1	1	1	1	0	0	0	1	1	1	1	1	1	1	1	1	1	1	1	0	1	0	0	1	0	0	0	0	1	0	1	0	1	1	0	0	1	1	0	1	0	1	1	1	1	1	0
471	XLc_11_YSD_D_29_E04.fsa	1	1	1	1	1	0	1	1	0	1	0	1	1	1	1	1	1	1	1	0	0	1	0	0	1	1	1	0	0	1	1	1	0	1	1	0	0	1	1	0	1	1	1	1	1	1	0	1
472	XLc_12_YSD_D_30_F04.fsa	1	1	1	1	1	0	0	1	0	1	0	1	1	1	1	1	1	1	1	1	0	0	0	0	0	1	0	0	0	1	1	1	0	1	0	0	0	1	1	0	1	0	1	1	1	1	0	1
473	XLc_13_YSD_D_31_G04.fsa	1	1	1	1	1	0	1	1	0	1	1	1	1	1	1	1	1	1	1	1	0	1	0	0	1	0	0	1	0	1	1	1	0	1	0	0	0	1	1	0	0	1	1	1	1	1	0	0
474	XLc_14_YSD_D_32_H04.fsa	1	1	1	1	1	0	0	1	0	1	0	1	1	1	1	1	1	1	0	0	0	1	1	0	0	0	0	1	0	1	1	1	0	1	1	0	0	1	1	0	1	1	1	1	1	1	1	1
475	XLc_15_YSD_D_33_A05.fsa	1	1	1	0	1	0	0	0	1	1	0	1	1	1	1	1	1	1	1	1	0	0	0	0	0	0	0	0	0	1	0	1	0	1	1	0	0	1	1	0	1	1	1	1	1	1	1	1
476	XLc_16_YSD_D_34_B05.fsa	1	1	1	1	1	0	0	1	1	1	0	1	1	1	1	1	1	1	1	0	0	0	0	0	0	0	0	0	0	1	0	1	0	1	1	0	0	1	1	0	1	1	1	1	1	1	0	1
477	XLc_17_YSD_D_35_C05.fsa	1	1	1	1	1	0	1	1	1	1	0	1	1	1	0	1	1	1	1	1	0	0	0	0	0	0	0	1	0	1	1	1	0	1	0	0	0	1	1	0	1	1	1	1	1	1	0	1
478	XLc_18_YSD_D_36_D05.fsa	1	1	1	1	1	0	1	1	1	1	1	1	1	1	0	1	1	1	1	0	0	0	0	0	0	0	0	0	0	1	1	1	0	1	1	0	0	1	1	0	1	1	1	1	1	1	0	0
479	XLc_20_YSD_D_38_F05.fsa	1	1	1	1	1	0	1	1	1	1	1	1	1	1	1	1	1	1	1	0	0	1	0	0	1	1	0	0	0	1	1	1	0	1	1	0	0	1	1	0	1	1	1	1	1	1	0	0
480	XLylx_03_YSD_G_03_C08.fsa	1	1	1	1	1	0	1	0	0	1	0	1	1	1	1	1	1	1	1	0	0	1	1	0	1	1	0	0	0	1	1	1	0	1	0	0	1	1	1	0	1	1	1	1	1	0	0	0
481	XLylx_04_YSD_G_04_D08.fsa	1	1	1	1	1	0	1	0	0	1	1	1	1	1	1	1	1	1	1	0	0	1	0	0	1	1	0	0	0	1	1	1	0	1	1	0	0	1	1	0	1	1	1	1	1	1	0	0
482	XLylx_05_YSD_G_05_E08.fsa	1	1	1	1	1	0	0	0	0	1	0	1	1	1	1	1	1	1	1	0	0	1	0	0	1	1	0	1	0	1	1	1	0	1	0	0	0	1	1	0	1	1	1	1	1	1	0	1
483	XLylx_06_YSD_G_06_F08.fsa	1	1	1	1	1	0	1	0	1	1	0	1	1	1	1	1	1	1	1	0	0	1	0	1	1	0	1	1	0	1	1	1	0	1	1	0	0	1	1	0	1	1	1	1	1	1	0	0
484	XLylx_07_YSD_G_07_G08.fsa	1	1	1	1	1	0	1	0	1	1	0	1	1	1	1	1	1	1	1	0	0	1	0	0	1	1	0	1	0	1	0	1	0	1	0	0	1	1	1	0	0	0	1	1	1	0	0	1
485	XLylx_09_YSD_G_09_A12.fsa	1	1	1	1	1	0	0	0	0	1	1	1	1	1	1	1	1	1	0	0	0	1	0	0	1	1	0	1	0	1	0	1	0	1	0	0	0	1	1	0	0	0	1	1	1	1	0	0
486	XLylx_10_YSD_G_10_B12.fsa	1	1	1	1	1	0	0	0	0	1	1	1	1	1	1	1	1	1	1	0	0	1	0	0	1	0	1	1	0	1	0	1	0	1	1	0	0	1	1	0	1	0	1	1	1	1	0	0
487	XLylx_11_YSD_G_11_C12.fsa	0	1	1	1	1	0	1	1	1	1	0	1	1	1	1	1	1	1	0	0	0	1	0	0	1	0	0	0	0	1	0	1	0	1	0	0	0	1	1	0	1	1	1	1	1	1	0	0
488	XLylx_12_YSD_G_12_D12.fsa	1	1	1	1	1	0	1	0	1	1	0	1	1	1	1	1	1	1	1	0	0	1	0	0	1	1	1	1	0	1	1	1	0	1	0	0	0	1	1	0	1	1	1	1	1	1	0	1
489	XLylx_13_YSD_G_13_E12.fsa	0	1	1	1	1	0	0	0	1	1	1	1	1	1	1	1	1	1	0	0	0	1	0	0	1	0	1	1	0	1	1	1	0	1	0	0	0	1	1	0	1	1	1	1	1	1	0	0
490	XLylx_15_YSD_G_14_F12.fsa	1	1	1	1	1	0	1	0	1	1	0	1	1	1	1	1	1	1	1	0	0	1	0	1	1	1	0	0	0	1	1	1	0	1	0	0	0	1	1	0	1	0	1	1	1	1	0	0
491	XLylx_16_YSD_G_15_G12.fsa	1	1	1	1	1	0	1	0	0	1	0	1	1	1	1	1	1	1	0	0	0	1	0	0	1	1	0	1	0	1	1	1	0	1	0	0	0	1	1	0	1	1	1	1	1	1	0	1
492	XLylx_17_YSD_G_16_H12.fsa	1	1	1	1	1	0	1	0	0	1	1	1	1	1	1	1	1	1	1	0	0	1	1	0	1	1	0	0	0	1	1	1	0	1	0	0	0	1	1	0	1	1	1	1	1	1	0	1
493	XLylx_20_YSD_G_19_C10.fsa	1	1	1	1	1	0	1	0	0	1	0	1	1	1	1	1	1	1	1	0	0	1	0	0	1	1	0	1	0	1	0	1	0	1	0	0	0	1	1	0	1	1	1	1	1	1	0	0
494	YB_01_YSD_E_01_A01.fsa	0	1	1	1	1	0	1	1	0	1	1	1	1	1	1	1	1	1	1	1	0	1	1	0	1	0	0	0	0	1	1	1	0	1	0	0	0	1	1	1	1	0	0	1	1	1	0	0
495	YB_02_YSD_E_02_B01.fsa	0	1	1	1	1	0	1	0	0	1	1	1	1	1	1	1	1	0	0	1	0	1	0	0	1	0	0	0	0	1	1	1	0	1	0	0	0	0	1	1	1	0	0	1	1	1	0	0
496	YB_04_YSD_E_03_C01.fsa	1	1	1	1	1	0	1	1	1	1	1	1	1	1	1	1	1	0	1	1	0	1	0	0	1	0	0	0	0	1	1	1	0	1	0	0	1	1	1	1	1	0	0	1	1	1	0	0
497	YB_05_YSD_E_04_D01.fsa	0	1	1	1	1	0	1	1	1	1	0	1	1	1	1	1	1	0	1	1	0	1	0	0	1	0	0	0	0	1	1	1	0	1	0	1	0	1	1	1	1	0	1	1	1	1	0	0
498	YB_06_YSD_E_05_E01.fsa	0	1	1	1	1	0	1	1	1	1	0	1	1	1	1	0	1	0	1	1	0	1	0	0	1	1	0	0	0	1	1	1	1	1	0	0	0	1	1	1	1	1	0	1	1	1	0	0
499	YB_07_YSD_E_06_F01.fsa	1	1	1	1	1	0	1	1	0	1	1	1	1	1	0	0	1	0	1	1	0	1	1	0	1	0	0	0	0	1	1	1	0	1	0	0	0	1	1	1	1	0	0	1	1	1	0	0
500	YB_10_YSD_E_07_G01.fsa	0	1	1	1	1	0	1	1	0	1	0	1	1	1	1	1	1	0	1	1	0	1	0	0	1	0	0	0	0	1	1	1	0	1	0	1	0	1	1	1	1	1	0	1	1	1	0	0
501	YB_11_YSD_E_08_H01.fsa	0	1	1	1	1	0	1	1	1	1	0	1	1	1	1	1	1	0	1	1	0	1	0	0	1	0	0	0	0	1	1	1	0	1	0	0	0	1	1	0	1	1	1	1	1	1	0	0
502	YB_12_YSD_E_09_A11.fsa	1	1	1	1	1	0	1	1	0	1	1	1	1	1	1	0	1	0	1	1	0	1	0	0	1	0	0	0	0	1	1	1	0	1	0	0	0	1	1	0	1	0	0	1	1	1	0	0
503	YB_13_YSD_E_10_B11.fsa	0	1	1	1	1	0	1	1	0	1	0	1	1	1	1	1	1	0	1	1	0	1	0	0	1	0	0	0	0	1	1	1	0	1	0	0	0	1	0	1	1	0	0	1	1	1	0	0
504	YB_14_YSD_E_11_C11.fsa	0	1	1	1	1	0	1	0	1	1	1	1	1	1	1	1	1	0	1	1	0	1	0	0	1	0	0	0	0	1	1	1	0	1	0	0	0	1	1	0	1	0	0	1	1	1	0	0
505	YB_15_YSD_E_12_D11.fsa	1	1	1	1	1	0	1	1	0	1	0	1	1	1	1	1	1	0	1	1	0	1	0	0	1	0	0	0	0	1	1	1	0	1	0	0	0	0	0	0	1	0	0	1	1	1	0	0
506	YB_16_YSD_E_13_E02.fsa	0	1	1	1	1	0	0	0	0	1	0	1	1	1	1	1	1	1	1	1	0	1	1	1	1	0	0	1	0	1	0	1	0	1	1	0	0	1	1	0	0	0	0	0	1	0	0	1
507	YB_17_YSD_E_14_F02.fsa	1	1	1	1	1	0	1	1	1	1	1	1	1	1	1	1	1	0	1	1	0	1	0	0	1	1	0	0	0	1	1	1	0	1	0	0	0	1	0	0	1	1	0	1	1	1	0	0
508	YB_18_YSD_E_15_G02.fsa	0	1	1	1	1	0	1	1	0	1	0	1	1	1	1	1	1	0	1	1	0	1	0	0	1	0	0	0	0	1	1	1	0	1	0	1	0	1	1	1	1	1	0	1	1	1	0	0
509	YB_19_YSD_E_16_H02.fsa	0	1	1	1	1	0	1	1	1	1	0	1	1	1	1	0	1	1	1	1	0	1	1	0	1	0	0	0	0	1	1	1	0	1	0	0	0	1	1	0	1	1	0	1	1	1	0	1
510	YB_20_YSD_E_17_A03.fsa	0	1	1	1	1	0	1	1	1	1	0	1	1	1	1	1	1	0	1	1	0	1	0	0	1	1	0	0	0	1	0	1	0	1	0	0	0	1	0	1	1	0	1	1	1	1	0	0
511	YJ_03_YSD_C_55_G07.fsa	1	1	1	1	1	0	0	0	1	1	0	1	1	1	1	0	1	1	1	0	0	1	0	0	1	1	0	0	0	1	1	1	0	1	0	0	0	0	1	1	1	1	1	1	1	1	0	0
512	YJ_04_YSD_C_56_H07.fsa	1	1	1	1	1	0	0	1	1	1	1	1	1	1	1	1	1	1	1	0	0	1	0	0	1	1	0	0	0	1	1	1	0	1	0	1	0	1	1	0	1	1	0	1	1	1	0	0
513	YJ_05_YSD_C_57_A08.fsa	1	1	1	1	1	0	1	1	1	1	0	1	1	1	1	1	1	1	1	0	0	1	0	0	1	1	0	0	0	1	0	1	0	1	0	1	0	1	1	1	1	1	1	1	1	1	0	0
514	YJ_06_YSD_C_58_B08.fsa	1	0	1	0	1	0	0	0	0	1	1	1	1	1	1	1	1	1	0	0	0	1	0	0	0	0	0	1	0	1	1	1	0	1	0	0	0	1	1	0	1	0	0	0	1	1	0	0
515	YJ_07_YSD_C_59_C08.fsa	1	1	1	1	1	0	0	0	0	1	1	1	1	1	1	1	1	1	1	0	0	1	0	0	1	1	0	0	0	1	1	1	0	1	0	0	1	0	1	0	1	1	0	1	1	1	0	0
516	YJ_10_YSD_C_62_F08.fsa	0	1	1	1	1	0	1	0	0	1	0	1	1	1	1	1	1	1	1	0	0	1	0	0	0	0	0	0	0	1	1	1	0	1	0	1	1	1	1	1	1	0	1	1	0	1	1	1
517	YJ_11_YSD_C_63_G08.fsa	1	1	1	1	1	0	0	0	1	1	1	1	1	1	1	0	1	1	1	0	0	1	0	0	1	1	0	0	0	1	0	1	0	1	0	0	0	1	1	0	1	0	1	1	1	1	0	1
518	YJ_12_YSD_C_64_H08.fsa	1	1	1	1	1	0	0	1	0	1	0	1	1	1	1	1	1	1	1	0	0	1	0	0	1	1	0	0	0	1	1	1	0	1	0	0	0	1	1	1	0	1	1	1	1	1	0	1
519	YJ_14_YSD_C_66_B09.fsa	1	1	1	1	1	0	1	1	0	1	1	1	1	1	1	1	1	1	1	0	0	1	0	0	0	0	0	0	0	1	1	1	0	1	0	0	0	1	1	1	1	1	1	1	1	1	0	1
520	YJ_17_YSD_C_68_D09.fsa	1	1	1	0	1	1	1	1	0	1	1	1	1	1	1	0	1	1	1	1	0	1	0	0	0	1	0	0	0	1	1	0	0	1	0	0	1	1	1	0	0	0	0	1	1	1	1	0
521	YJ_19_YSD_C_70_F09.fsa	1	1	1	1	1	0	1	1	0	1	1	1	1	1	1	1	1	1	1	0	0	1	0	0	1	0	0	0	0	1	1	1	0	1	0	0	0	1	1	1	1	0	1	1	1	1	1	1
522	YY_01_YSD_B_01_A01.fsa	1	1	1	1	1	0	1	1	0	1	0	1	1	1	1	1	1	0	0	1	0	1	1	0	1	0	0	0	0	1	1	1	0	1	0	0	0	1	1	0	0	1	0	1	1	1	1	0
523	YY_02_YSD_B_02_B01.fsa	1	1	1	1	1	0	1	1	0	1	0	1	1	1	1	1	1	0	1	1	0	1	0	0	1	0	0	0	0	1	1	1	0	1	0	0	0	1	1	1	1	1	0	1	1	1	1	1
524	YY_03_YSD_B_03_C01.fsa	0	1	1	1	1	0	1	1	0	1	1	1	1	1	1	1	1	0	1	1	0	1	0	0	1	0	0	0	0	1	1	1	1	1	0	1	0	1	1	0	1	0	0	1	1	1	0	0
525	YY_04_YSD_B_04_D01.fsa	0	1	1	1	1	0	1	1	0	0	0	1	1	1	1	0	1	0	1	1	0	1	0	0	1	0	0	0	0	1	1	1	1	1	0	1	0	1	1	0	1	0	0	1	1	1	0	0
526	YY_05_YSD_B_05_E01.fsa	0	1	1	1	1	0	1	1	0	1	0	1	1	1	1	1	1	0	1	1	0	1	0	0	1	1	0	0	0	1	1	1	0	1	0	0	0	1	1	1	1	0	0	1	1	1	0	0
527	YY_06_YSD_B_06_F01.fsa	0	1	1	1	1	0	1	1	0	1	0	1	1	1	1	1	1	0	1	1	0	1	0	0	1	0	0	0	0	1	1	1	0	1	0	0	0	1	1	0	1	1	0	1	1	1	0	0
528	YY_07_YSD_B_07_G01.fsa	0	1	1	1	1	0	1	1	0	1	0	1	1	1	1	1	1	0	1	1	0	1	1	0	1	0	0	0	0	1	1	1	0	1	0	0	0	1	1	0	1	1	0	1	1	1	1	0
529	YY_09_YSD_B_09_E09.fsa	1	1	1	1	1	0	1	1	1	1	0	1	1	1	1	0	1	0	0	1	0	1	0	0	1	1	0	0	0	1	0	1	0	1	0	0	0	1	1	0	1	1	0	1	0	1	0	0
530	YY_10_YSD_B_10_F09.fsa	0	0	1	1	1	0	1	1	0	1	0	1	1	1	1	1	1	0	1	1	0	1	0	0	1	0	0	0	0	1	1	1	0	1	0	1	0	1	1	1	1	1	0	1	1	1	0	0
531	YY_11_YSD_B_11_G09.fsa	0	1	1	1	1	0	1	1	0	1	0	1	1	1	1	1	1	0	0	1	0	1	0	0	1	1	0	0	0	1	1	1	1	1	0	0	0	1	1	0	1	1	0	1	1	1	0	0
532	YY_12_YSD_B_12_H09.fsa	0	1	1	1	1	0	0	1	0	0	0	1	1	1	1	1	1	0	0	1	0	1	0	0	1	1	0	0	0	1	1	1	1	1	0	0	0	1	1	0	1	0	0	1	1	1	0	0
533	YY_13_YSD_B_13_E02.fsa	0	1	1	1	1	0	1	1	0	1	0	1	1	1	1	1	1	1	1	1	0	1	0	0	1	0	0	0	0	1	1	1	0	1	0	0	0	1	1	0	1	0	0	1	1	1	0	0
534	YY_14_YSD_B_14_F02.fsa	0	0	1	1	1	0	1	1	0	1	0	1	1	1	1	1	1	0	1	1	0	1	0	0	1	0	0	0	0	1	1	1	1	1	0	0	0	1	1	1	1	1	0	1	1	1	1	1
535	YY_16_YSD_B_15_G02.fsa	0	0	1	1	1	0	1	0	0	1	0	1	1	1	1	1	1	0	1	1	0	1	0	0	1	1	0	0	0	1	1	1	0	1	0	0	0	1	1	0	1	1	0	1	1	1	0	0
536	YY_18_YSD_B_17_A03.fsa	0	1	1	1	1	0	1	1	0	1	0	1	1	1	1	1	1	1	1	1	0	1	0	0	1	1	0	0	0	1	0	1	0	1	0	0	0	1	1	0	1	1	0	1	1	1	1	1
537	YY_19_YSD_B_18_B03.fsa	0	1	1	1	1	0	1	1	0	1	0	1	1	1	1	1	1	0	1	1	0	1	0	0	1	1	0	0	0	1	1	1	1	1	0	0	0	0	1	0	1	0	0	1	1	1	0	0
538	YY_20_YSD_B_19_C03.fsa	0	1	1	1	1	0	1	1	0	1	0	1	1	1	1	1	1	0	1	1	0	1	0	0	1	1	0	0	0	1	1	0	1	1	0	0	0	1	1	0	1	0	0	1	1	1	0	0
539	YY_21_YSD_B_20_D03.fsa	0	1	1	1	1	0	1	0	0	1	0	1	1	1	1	0	1	0	1	1	0	1	0	0	1	1	0	0	0	1	1	1	1	1	0	0	0	1	1	0	1	1	0	1	0	1	0	0
540	ZD_01_YSD_D_78_F10.fsa	0	1	1	1	1	0	1	1	0	1	1	1	1	1	1	0	1	1	1	1	0	1	0	0	1	0	0	0	0	1	1	1	0	1	0	0	0	1	1	0	1	1	0	0	1	1	0	1
541	ZD_03_YSD_D_79_G10.fsa	1	1	1	1	1	1	1	1	0	1	0	1	1	1	1	1	1	0	1	1	0	1	0	1	1	1	0	0	0	1	1	1	1	1	0	0	0	1	1	0	1	1	0	1	1	1	1	0
542	ZD_05_YSD_D_81_A11.fsa	1	1	1	1	1	0	0	1	0	1	1	1	1	1	1	1	1	1	0	0	0	0	1	0	1	0	0	0	0	1	1	1	0	1	1	0	0	1	1	0	1	0	1	1	1	1	1	1
543	ZD_06_YSD_D_82_B11.fsa	0	1	1	1	1	0	1	0	0	1	1	1	1	1	1	1	1	1	1	1	0	1	0	0	1	1	0	0	0	1	1	1	0	1	0	0	0	1	1	0	1	0	0	1	1	1	1	0
544	ZD_07_YSD_D_83_C11.fsa	0	1	1	1	1	1	1	1	0	1	1	1	1	1	1	1	1	1	1	1	0	1	0	0	1	0	0	0	0	1	1	1	0	1	0	1	0	1	1	0	1	1	0	1	1	1	0	0
545	ZD_08_YSD_D_84_D11.fsa	1	1	1	1	1	1	1	1	1	1	1	1	1	1	1	0	1	1	1	1	0	1	0	0	1	0	1	0	0	1	0	1	0	1	0	1	0	0	1	0	1	0	0	1	1	1	1	0
546	ZD_09_YSD_D_85_E11.fsa	1	1	1	1	1	0	1	1	1	1	1	1	1	1	1	0	1	1	1	1	0	1	0	1	1	1	0	0	0	1	0	1	1	1	0	0	0	1	1	0	1	0	0	1	1	1	1	0
547	ZD_10_YSD_D_86_F11.fsa	1	1	1	1	1	0	1	1	0	1	1	1	1	1	1	1	1	0	1	0	0	1	0	0	1	1	0	0	0	1	1	1	1	1	0	0	0	1	1	0	1	0	0	0	1	1	0	0
548	ZD_11_YSD_D_87_G11.fsa	1	1	1	1	1	0	1	1	0	1	1	1	1	1	1	0	1	1	1	1	0	1	0	0	1	1	0	0	0	1	1	1	0	1	0	1	0	1	1	0	1	0	1	0	1	1	0	0
549	ZD_12_YSD_D_88_H11.fsa	0	1	1	1	1	1	1	1	0	1	1	1	1	1	1	0	1	0	1	1	0	1	0	1	1	1	0	0	0	1	0	1	0	1	0	0	0	1	1	0	1	0	0	1	1	1	1	0
550	ZD_13_YSD_D_89_A12.fsa	1	1	1	1	1	1	1	1	0	1	1	1	1	1	1	1	1	1	1	1	0	0	0	0	1	0	0	0	0	1	1	1	1	1	0	0	0	1	1	0	1	0	0	1	1	1	0	1
551	ZD_14_YSD_D_90_B12.fsa	0	1	1	1	1	0	1	1	1	1	1	1	1	1	1	0	1	1	1	1	0	1	0	0	1	0	0	0	0	1	1	1	0	1	0	0	0	1	1	0	1	1	0	1	1	1	0	0
552	ZD_15_YSD_D_91_C12.fsa	1	1	1	1	1	0	1	1	0	1	1	1	1	1	1	0	1	0	1	1	0	1	0	0	1	1	0	0	0	1	1	1	0	1	0	0	0	1	1	0	1	0	0	1	1	1	1	1
553	ZD_16_YSD_D_92_D12.fsa	1	1	1	1	1	0	1	1	1	1	1	1	1	1	1	0	1	1	1	1	0	1	0	0	1	0	0	0	0	1	1	1	1	1	0	1	0	1	1	0	0	1	0	0	1	1	1	1
554	ZD_17_YSD_D_93_E12.fsa	1	1	1	1	1	0	1	1	0	1	0	1	1	1	1	1	1	1	1	0	0	0	1	0	1	1	0	1	0	1	1	1	0	1	0	0	0	1	1	0	0	0	1	1	1	1	0	1
555	ZD_18_YSD_D_94_F12.fsa	1	1	1	1	1	0	1	0	0	1	0	1	1	1	1	1	1	1	1	0	0	0	0	0	1	0	0	1	0	1	1	1	0	1	0	0	0	1	1	0	0	0	1	1	1	1	0	1
556	ZD_19_YSD_D_95_G12.fsa	1	1	1	1	1	1	0	1	0	1	1	1	1	1	1	0	1	1	1	1	0	1	1	0	1	1	0	0	0	1	1	1	0	1	1	0	0	1	1	0	1	0	0	0	1	1	1	0
[truncated: 48 more columns]
