# Supplementary material for: Yalongjiang River Has Had an Important Role in the Dispersal and Divergence of Rosa soulieana in the Hengduan Mountains of China
Source: PLoS One. 2016 Jun 29;11(6):e0158586. doi: 10.1371/journal.pone.0158586 (PMC4927166; doi:10.1371/journal.pone.0158586)
Supplement: S5 Table — (XLSX) [file pone.0158586.s005.xlsx]

## Sheet: Sheet1
	Mean Pop Binary Genetic Distance		Pairwise Population Matrix of Mean Pop Binary Genetic Distance
population	BSbm	BSc	BY	CD	CYc	CYgy	DB	DC	DG	DQfls	DQyl	DR	GZ	HS	JC	JD	KD	LJwh	LJxz	LX	MEK	MKhls	MKrm	MLc	MLmdl	NL	SP	SPzjg	XCrw	XCsg	XJ	XLc	XLylx	YB	YJ	YY	ZD
BSbm	0																																					BSbm
BSc	0.0163	0																																				BSc
BY	0.2276	0.2309	0																																			BY
CD	0.2133	0.2181	0.1066	0																																		CD
CYc	0.2262	0.2305	0.162	0.1595	0																																	CYc
CYgy	0.2048	0.2117	0.1306	0.1052	0.0566	0																																CYgy
DB	0.2493	0.258	0.1295	0.1632	0.1488	0.1239	0																															DB
DC	0.1931	0.1984	0.1032	0.0832	0.0987	0.073	0.0943	0																														DC
DG	0.2274	0.2296	0.048	0.1028	0.139	0.1099	0.1156	0.0864	0																													DG
DQfls	0.1893	0.199	0.1016	0.0731	0.0958	0.0729	0.1039	0.0545	0.0828	0																												DQfls
DQyl	0.1973	0.202	0.1122	0.0901	0.0902	0.0661	0.0956	0.0527	0.0908	0.0381	0																											DQyl
DR	0.1914	0.1967	0.0925	0.0947	0.0934	0.0804	0.0885	0.0464	0.0783	0.0562	0.0558	0																										DR
GZ	0.1575	0.1619	0.2193	0.2196	0.2138	0.1855	0.1784	0.184	0.2004	0.1746	0.1726	0.1624	0																									GZ
HS	0.1332	0.146	0.2577	0.278	0.2648	0.2406	0.1656	0.2129	0.2443	0.2252	0.2107	0.1965	0.114	0																								HS
JC	0.235	0.2428	0.1201	0.1498	0.1358	0.1177	0.0332	0.089	0.1091	0.1085	0.0934	0.082	0.1781	0.1497	0																							JC
JD	0.1929	0.1977	0.0728	0.072	0.096	0.0659	0.0854	0.0386	0.064	0.0456	0.0417	0.03	0.1614	0.2086	0.0771	0																						JD
KD	0.2403	0.2497	0.1488	0.1675	0.1351	0.1168	0.0516	0.1058	0.1403	0.1191	0.0969	0.0924	0.1678	0.161	0.0432	0.0882	0																					KD
LJwh	0.1488	0.1546	0.2519	0.2767	0.2409	0.2292	0.2307	0.2082	0.2509	0.2169	0.1852	0.1959	0.1512	0.1193	0.2305	0.2062	0.2057	0																				LJwh
LJxz	0.2537	0.2675	0.3844	0.3719	0.317	0.3146	0.3415	0.327	0.3589	0.3151	0.2899	0.2936	0.2764	0.2428	0.3432	0.319	0.2916	0.1877	0																			LJxz
LX	0.2573	0.2646	0.1424	0.1673	0.138	0.1215	0.0484	0.0983	0.1256	0.119	0.1032	0.0921	0.1957	0.1621	0.0195	0.0879	0.0525	0.2325	0.341	0																		LX
MEK	0.2537	0.2585	0.1308	0.1597	0.134	0.1215	0.0449	0.0992	0.1185	0.1131	0.1033	0.0862	0.1825	0.1598	0.0234	0.0881	0.0466	0.2221	0.3204	0.0225	0																	MEK
MKhls	0.1776	0.1786	0.0877	0.0747	0.094	0.0722	0.109	0.052	0.0762	0.035	0.0476	0.0462	0.1675	0.2234	0.1046	0.0317	0.1089	0.2203	0.3266	0.1224	0.1126	0																MKhls
MKrm	0.192	0.1913	0.0795	0.0599	0.1056	0.0792	0.1224	0.0516	0.0717	0.0441	0.0552	0.0523	0.1811	0.2382	0.1151	0.0369	0.1209	0.2306	0.3363	0.1309	0.117	0.0238	0															MKrm
MLc	0.2385	0.2503	0.1583	0.1506	0.1267	0.1146	0.1272	0.0917	0.1399	0.095	0.0757	0.1054	0.1943	0.2209	0.1151	0.0925	0.1128	0.1745	0.296	0.1256	0.1277	0.1073	0.1252	0														MLc
MLmdl	0.2077	0.2029	0.1104	0.1151	0.0972	0.0833	0.0752	0.0618	0.0924	0.0601	0.0529	0.0571	0.1453	0.1858	0.0649	0.0562	0.0738	0.1865	0.294	0.0765	0.0752	0.0567	0.0644	0.0718	0													MLmdl
NL	0.177	0.1781	0.2171	0.2402	0.1983	0.1769	0.1848	0.1604	0.2109	0.1688	0.1416	0.1646	0.1009	0.1478	0.1848	0.1591	0.1705	0.0922	0.2582	0.1898	0.1846	0.1751	0.1918	0.1231	0.1377	0												NL
SP	0.2727	0.2773	0.1422	0.1715	0.1518	0.129	0.0546	0.1045	0.1274	0.1271	0.1112	0.0991	0.1967	0.1566	0.0326	0.0932	0.0647	0.239	0.3372	0.0272	0.0308	0.1249	0.1328	0.1343	0.0818	0.1947	0											SP
SPzjg	0.2832	0.291	0.1732	0.1821	0.1641	0.1408	0.0667	0.1181	0.1483	0.1362	0.118	0.1118	0.2095	0.1559	0.0488	0.1124	0.0854	0.2482	0.3404	0.0449	0.0481	0.1403	0.1508	0.1496	0.099	0.2035	0.0213	0										SPzjg
XCrw	0.1232	0.127	0.1755	0.1766	0.1928	0.171	0.1872	0.132	0.1812	0.1459	0.1435	0.1262	0.0887	0.1501	0.182	0.1201	0.1771	0.1609	0.2818	0.2002	0.1864	0.1328	0.1422	0.1717	0.1478	0.0968	0.2092	0.2273	0									XCrw
XCsg	0.1184	0.1239	0.1741	0.1753	0.1773	0.158	0.181	0.1276	0.1758	0.1436	0.1387	0.1234	0.0884	0.1327	0.1685	0.1217	0.1633	0.1636	0.271	0.1805	0.1754	0.1216	0.1379	0.1749	0.1391	0.1017	0.1851	0.1997	0.0199	0								XCsg
XJ	0.2611	0.2649	0.1326	0.1661	0.1418	0.1213	0.0311	0.0975	0.1133	0.1167	0.1094	0.0953	0.1753	0.16	0.0222	0.0895	0.0454	0.2457	0.3572	0.0324	0.0322	0.1174	0.1226	0.126	0.071	0.1868	0.0381	0.0532	0.1849	0.1673	0							XJ
XLc	0.2426	0.2455	0.1354	0.1466	0.1496	0.1245	0.0759	0.1002	0.1089	0.0947	0.1031	0.0806	0.1339	0.1915	0.0776	0.0912	0.086	0.2362	0.3417	0.0871	0.0794	0.0982	0.1043	0.1249	0.044	0.1911	0.0941	0.1089	0.1801	0.1695	0.0767	0						XLc
XLylx	0.2308	0.2336	0.1198	0.1363	0.1371	0.1067	0.0714	0.0927	0.1063	0.0905	0.0949	0.0741	0.1366	0.1755	0.069	0.0766	0.0779	0.2222	0.3245	0.0804	0.0724	0.0886	0.0939	0.116	0.0472	0.1784	0.0753	0.0842	0.17	0.1592	0.0699	0.0318	0					XLylx
YB	0.2139	0.2198	0.1562	0.1499	0.116	0.0998	0.1037	0.0835	0.134	0.0871	0.0542	0.0895	0.1914	0.2131	0.0953	0.0792	0.1001	0.1903	0.3217	0.0968	0.1097	0.091	0.1057	0.0785	0.0686	0.1381	0.1136	0.1244	0.168	0.1605	0.1058	0.112	0.1003	0				YB
YJ	0.218	0.2226	0.1219	0.1167	0.1165	0.0986	0.0869	0.081	0.1044	0.0819	0.0782	0.0654	0.1381	0.1887	0.0856	0.0658	0.0813	0.1807	0.2781	0.0924	0.0838	0.0774	0.0838	0.0814	0.0402	0.1493	0.09	0.1056	0.1552	0.1415	0.0829	0.0542	0.047	0.0987	0			YJ
YY	0.175	0.1723	0.212	0.2247	0.2013	0.178	0.1782	0.1582	0.2062	0.1691	0.1423	0.1606	0.1101	0.1494	0.1702	0.1545	0.1735	0.1155	0.2742	0.1806	0.1802	0.1706	0.1934	0.1227	0.1346	0.035	0.1852	0.1915	0.1014	0.0988	0.1767	0.1792	0.1629	0.1321	0.1471	0		YY
ZD	0.1915	0.1983	0.1094	0.1059	0.09	0.0738	0.0812	0.0559	0.0899	0.0545	0.0449	0.0521	0.1293	0.1754	0.0802	0.0467	0.0793	0.1665	0.286	0.089	0.0839	0.0542	0.0635	0.0719	0.0382	0.1316	0.0989	0.1097	0.1284	0.1246	0.0844	0.0663	0.0648	0.0563	0.0519	0.1207	0	ZD
